# Supplementary material for: flaA-SVR Based Genetic Diversity of Multiresistant Campylobacter jejuni Isolated From Chickens and Humans
Source: Front Microbiol. 2019 May 28;10:1176. doi: 10.3389/fmicb.2019.01176 (PMC6546949; doi:10.3389/fmicb.2019.01176)
Supplement: Supplementary file 1 [file Table_1.XLSX]

## Sheet: export
Table S1. Characteristics of C. jejuni isolates used in the study.
Key	Source	Place of isolation (voivodeship)	Date of isolation (D.M.Y)	flaA nucleotide number*	1.CIP	MIC-CIP (mg/L)	2.ERY	MIC-ERY (mg/L)	3.GEN	MIC-GEN (mg/L)	4.NAL	MIC-NAL (mg/L)	5.STR	MIC-STR (mg/L)	6.TET	MIC-TET (mg/L)	Patients' age (only to isolates from humans)	Symptoms (only to isolates from humans)
1G	feces	podkarpackie	08.04.2014	16	Resistant	8	Sensitive	<= 1	Sensitive	0.25	Resistant	> 64	Sensitive	1	Resistant	> 64
2G	feces	łódzkie	08.04.2014	16	Resistant	8	Sensitive	<= 1	Sensitive	0.5	Resistant	> 64	Sensitive	1	Resistant	> 64
3G	feces	mazowieckie	08.04.2014	49	Resistant	8	Sensitive	<= 1	Sensitive	0.5	Resistant	> 64	Sensitive	1	Resistant	64
4G	feces	kujawsko-pomorskie	10.04.2014	54	Resistant	> 16	Sensitive	<= 1	Sensitive	0.5	Resistant	> 64	Sensitive	1	Resistant	> 64
5G	feces	świętokrzyskie	15.04.2014	100	Resistant	> 16	Sensitive	<= 1	Sensitive	0.5	Resistant	> 64	Resistant	> 16	Resistant	> 64
6G	feces	mazowieckie	16.04.2014	278	Resistant	> 16	Resistant	>128	Sensitive	0.5	Resistant	> 64	Resistant	> 16	Resistant	64
7G	feces	kujawsko-pomorskie	16.04.2014	278	Resistant	> 16	Sensitive	<= 1	Sensitive	0.25	Resistant	> 64	Resistant	> 16	Resistant	64
8G	feces	opolskie	17.04.2014	105	Resistant	8	Sensitive	<= 1	Sensitive	0.25	Resistant	> 64	Sensitive	1	Sensitive	<= 0.5
9G	feces	łódzkie	20.04.2014	117	Resistant	8	Sensitive	<= 1	Sensitive	<= 0.12	Resistant	64	Sensitive	0.5	Sensitive	<= 0.5
10G	feces	zachodniopomorskie	23.04.2014	49	Resistant	8	Sensitive	<= 1	Sensitive	<= 0.12	Resistant	32	Sensitive	0.5	Sensitive	<= 0.5
11G	feces	warmińsko-mazurskie	24.04.2014	34	Resistant	8	Sensitive	<= 1	Sensitive	0.25	Resistant	> 64	Sensitive	1	Resistant	64
12G	feces	podkarpackie	25.04.2014	16	Resistant	8	Sensitive	<= 1	Sensitive	0.25	Resistant	> 64	Sensitive	1	Resistant	> 64
13G	feces	dolnośląskie	29.04.2014	36	Resistant	8	Sensitive	<= 1	Sensitive	0.5	Resistant	> 64	Sensitive	2	Sensitive	<= 0.5
14G	feces	pomorskie	29.04.2014	222	Resistant	8	Sensitive	<= 1	Sensitive	0.5	Resistant	> 64	Sensitive	1	Resistant	64
15G	feces	mazowieckie	30.04.2014	34	Resistant	> 16	Sensitive	<= 1	Sensitive	0.5	Resistant	> 64	Resistant	> 16	Resistant	> 64
16G	feces	łódzkie	30.04.2014	36	Resistant	> 16	Sensitive	<= 1	Sensitive	0.5	Sensitive	2	Resistant	> 16	Resistant	> 64
17G	feces	lubelskie	05.05.2014	36	Resistant	8	Sensitive	<= 1	Sensitive	0.5	Resistant	64	Sensitive	1	Resistant	> 64
18G	feces	lubuskie	07.05.2014	11	Resistant	8	Sensitive	<= 1	Sensitive	0.5	Resistant	> 64	Sensitive	1	Sensitive	<= 0.5
19G	feces	podkarpackie	07.05.2014	16	Resistant	8	Sensitive	<= 1	Sensitive	0.25	Resistant	> 64	Sensitive	1	Resistant	64
20G	feces	mazowieckie	07.05.2014	391	Resistant	16	Sensitive	<= 1	Sensitive	1	Sensitive	2	Sensitive	2	Sensitive	1
22G	feces	warmińsko-mazurskie	08.05.2014	278	Resistant	> 16	Sensitive	<= 1	Sensitive	0.5	Resistant	> 64	Resistant	> 16	Resistant	> 64
23G	feces	śląskie	09.05.2014	18	Resistant	8	Sensitive	<= 1	Sensitive	0.5	Resistant	> 64	Sensitive	1	Resistant	> 64
24G	feces	podlaskie	13.05.2014	100	Resistant	> 16	Sensitive	<= 1	Sensitive	0.25	Resistant	64	Resistant	> 16	Resistant	> 64
26G	feces	mazowieckie	15.05.2014	121	Resistant	> 16	Sensitive	<= 1	Sensitive	0.25	Sensitive	2	Resistant	> 16	Resistant	> 64
27G	feces	zachodniopomorskie	15.05.2014	222	Resistant	8	Sensitive	<= 1	Sensitive	0.25	Resistant	> 64	Sensitive	1	Resistant	> 64
28G	feces	kujawsko-pomorskie	21.05.2014	54	Resistant	> 16	Sensitive	<= 1	Sensitive	0.5	Resistant	> 64	Sensitive	1	Resistant	> 64
29G	feces	kujawsko-pomorskie	21.05.2014	36	Resistant	> 16	Sensitive	<= 1	Sensitive	0.5	Sensitive	2	Resistant	> 16	Resistant	> 64
31G	feces	warmińsko-mazurskie	22.05.2014	117	Resistant	8	Sensitive	<= 1	Sensitive	0.5	Resistant	64	Sensitive	1	Sensitive	<= 0.5
32G	feces	warmińsko-mazurskie	22.05.2014	555	Resistant	16	Sensitive	<= 1	Sensitive	0.25	Resistant	> 64	Sensitive	0.5	Sensitive	<= 0.5
33G	feces	mazowieckie	27.05.2014	36	Resistant	> 16	Sensitive	<= 1	Sensitive	0.5	Sensitive	4	Resistant	> 16	Resistant	> 64
34G	feces	dolnośląskie	28.05.2014	100	Resistant	> 16	Sensitive	<= 1	Sensitive	0.5	Resistant	> 64	Resistant	> 16	Resistant	> 64
35G	feces	wielkopolskie	28.05.2014	36	Resistant	> 16	Sensitive	<= 1	Sensitive	0.25	Resistant	64	Sensitive	0.5	Resistant	> 64
36G	feces	łódzkie	29.05.2014	1594	Resistant	8	Sensitive	<= 1	Sensitive	0.25	Resistant	> 64	Sensitive	1	Resistant	> 64
37G	feces	łódzkie	29.05.2014	190	Resistant	4	Sensitive	<= 1	Sensitive	0.25	Resistant	64	Sensitive	0.5	Resistant	32
38G	feces	śląskie	30.05.2014	54	Resistant	16	Sensitive	<= 1	Sensitive	0.5	Resistant	> 64	Sensitive	1	Resistant	> 64
39G	feces	śląskie	02.06.2014	781	Resistant	> 16	Sensitive	<= 1	Sensitive	0.5	Resistant	> 64	Resistant	> 16	Resistant	64
40G	feces	podlaskie	03.06.2014	16	Resistant	8	Sensitive	<= 1	Sensitive	0.25	Resistant	> 64	Sensitive	1	Resistant	> 64
41G	feces	wielkopolskie	04.06.2014	9	Sensitive	<= 0.12	Sensitive	<= 1	Sensitive	<= 0.12	Sensitive	4	Sensitive	0.5	Sensitive	<= 0.5
42G	feces	mazowieckie	04.06.2014	269	Resistant	> 16	Sensitive	<= 1	Sensitive	0.25	Resistant	64	Resistant	> 16	Resistant	> 64
43G	feces	małopolskie	05.06.2014	287	Resistant	8	Sensitive	<= 1	Sensitive	0.5	Resistant	> 64	Sensitive	1	Sensitive	<= 0.5
44G	feces	lubelskie	05.06.2014	287	Resistant	8	Sensitive	<= 1	Sensitive	0.5	Resistant	> 64	Sensitive	1	Sensitive	<= 0.5
45G	feces	podlaskie	06.06.2014	1664	Resistant	8	Sensitive	<= 1	Sensitive	0.5	Resistant	> 64	Sensitive	1	Resistant	> 64
46G	feces	śląskie	11.06.2014	280	Resistant	8	Sensitive	<= 1	Sensitive	0.5	Resistant	> 64	Sensitive	1	Resistant	> 64
47G	feces	wielkopolskie	11.06.2014	34	Resistant	> 16	Sensitive	<= 1	Sensitive	0.5	Resistant	> 64	Sensitive	1	Resistant	2
48G	feces	podkarpackie	11.06.2014	178	Resistant	8	Sensitive	<= 1	Sensitive	0.5	Resistant	> 64	Sensitive	1	Resistant	64
49G	feces	lubelskie	11.06.2014	14	Resistant	8	Sensitive	<= 1	Sensitive	0.5	Resistant	> 64	Sensitive	2	Resistant	> 64
50G	feces	warmińsko-mazurskie	12.06.2014	36	Resistant	> 16	Sensitive	<= 1	Sensitive	0.5	Sensitive	2	Resistant	> 16	Resistant	> 64
51G	feces	małopolskie	12.06.2014	100	Resistant	> 16	Sensitive	<= 1	Sensitive	0.5	Resistant	> 64	Resistant	> 16	Resistant	> 64
52G	feces	podlaskie	13.06.2014	49	Resistant	8	Sensitive	<= 1	Sensitive	0.5	Resistant	> 64	Sensitive	1	Resistant	64
53G	feces	małopolskie	17.06.2014	1669	Resistant	8	Sensitive	<= 1	Sensitive	0.25	Resistant	64	Sensitive	1	Resistant	> 64
54G	feces	pomorskie	17.06.2014	222	Resistant	8	Sensitive	<= 1	Sensitive	0.25	Resistant	> 64	Sensitive	1	Resistant	> 64
55G	feces	podlaskie	18.06.2014	78	Resistant	16	Sensitive	<= 1	Sensitive	0.5	Resistant	> 64	Sensitive	1	Resistant	64
56G	feces	dolnośląskie	18.06.2014	36	Resistant	> 16	Sensitive	<= 1	Sensitive	0.25	Resistant	> 64	Sensitive	1	Resistant	> 64
57G	feces	wielkopolskie	18.06.2014	100	Resistant	> 16	Sensitive	<= 1	Sensitive	1	Resistant	> 64	Resistant	> 16	Resistant	> 64
58G	feces	kujawsko-pomorskie	18.06.2014	36	Resistant	8	Sensitive	<= 1	Sensitive	0.5	Resistant	> 64	Sensitive	2	Sensitive	<= 0.5
59G	feces	kujawsko-pomorskie	18.06.2014	100	Resistant	> 16	Sensitive	<= 1	Sensitive	0.5	Resistant	> 64	Resistant	> 16	Resistant	> 64
60G	feces	śląskie	24.06.2014	1664	Resistant	8	Sensitive	<= 1	Sensitive	0.25	Resistant	64	Sensitive	0.5	Resistant	> 64
61G	feces	świętokrzyskie	24.06.2014	49	Sensitive	<= 0.12	Sensitive	<= 1	Sensitive	1	Sensitive	4	Sensitive	2	Resistant	64
62G	feces	pomorskie	25.06.2014	36	Resistant	16	Sensitive	<= 1	Sensitive	0.5	Sensitive	4	Resistant	> 16	Resistant	> 64
63G	feces	pomorskie	25.06.2014	36	Resistant	16	Sensitive	<= 1	Sensitive	0.5	Sensitive	2	Resistant	> 16	Resistant	> 64
64G	feces	łódzkie	26.06.2014	239	Resistant	8	Sensitive	<= 1	Sensitive	0.5	Resistant	> 64	Sensitive	2	Sensitive	<= 0.5
65G	feces	świętokrzyskie	26.06.2014	54	Resistant	16	Sensitive	<= 1	Sensitive	<= 0.12	Resistant	64	Sensitive	0.5	Resistant	> 64
66G	feces	lubuskie	26.06.2014	54	Resistant	> 16	Sensitive	<= 1	Sensitive	0.25	Resistant	> 64	Sensitive	1	Resistant	> 64
67G	feces	małopolskie	26.06.2014	287	Resistant	8	Sensitive	<= 1	Sensitive	0.25	Resistant	> 64	Sensitive	1	Resistant	> 64
68G	feces	zachodniopomorskie	26.06.2014	100	Resistant	16	Sensitive	<= 1	Sensitive	0.5	Resistant	> 64	Sensitive	2	Sensitive	<= 0.5
69G	feces	opolskie	27.06.2014	278	Resistant	4	Sensitive	<= 1	Sensitive	0.25	Resistant	> 64	Sensitive	1	Resistant	> 64
70G	feces	podlaskie	27.06.2014	1424	Resistant	8	Sensitive	<= 1	Sensitive	0.25	Resistant	32	Sensitive	1	Resistant	> 64
71G	feces	wielkopolskie	02.07.2014	21	Resistant	8	Sensitive	<= 1	Sensitive	0.25	Resistant	64	Sensitive	0.5	Sensitive	<= 0.5
72G	feces	lubelskie	02.07.2014	21	Resistant	8	Sensitive	<= 1	Sensitive	0.5	Resistant	> 64	Sensitive	1	Sensitive	<= 0.5
73G	feces	mazowieckie	02.07.2014	10	Resistant	8	Sensitive	<= 1	Sensitive	0.25	Resistant	> 64	Sensitive	1	Sensitive	<= 0.5
74G	feces	małopolskie	03.07.2014	49	Resistant	> 16	Sensitive	<= 1	Sensitive	0.25	Resistant	> 64	Sensitive	1	Sensitive	<= 0.5
75G	feces	śląskie	08.07.2014	54	Resistant	16	Sensitive	<= 1	Sensitive	0.25	Resistant	> 64	Sensitive	1	Resistant	> 64
76G	feces	podlaskie	08.07.2014	24	Resistant	8	Sensitive	<= 1	Sensitive	0.5	Resistant	> 64	Sensitive	2	Resistant	> 64
77G	feces	małopolskie	10.07.2014	49	Sensitive	<= 0.12	Sensitive	<= 1	Sensitive	0.25	Sensitive	8	Sensitive	2	Resistant	64
78G	feces	zachodniopomorskie	10.07.2014	54	Resistant	16	Sensitive	<= 1	Sensitive	<= 0.12	Resistant	64	Sensitive	0.5	Resistant	64
79G	feces	wielkopolskie	16.07.2014	67	Resistant	16	Sensitive	<= 1	Sensitive	0.25	Resistant	> 64	Sensitive	1	Resistant	> 64
80G	feces	łódzkie	23.07.2014	1662	Resistant	> 16	Sensitive	<= 1	Sensitive	0.25	Sensitive	8	Resistant	> 16	Resistant	> 64
81G	feces	podkarpackie	14.04.2016	57	Resistant	16	Sensitive	<= 1	Sensitive	0.5	Resistant	> 64	Sensitive	4	Sensitive	<= 0.5
82G	feces	podkarpackie	14.04.2016	54	Resistant	> 16	Sensitive	<= 1	Sensitive	0.5	Resistant	> 64	Sensitive	1	Resistant	> 64
83G	feces	łódzkie	21.04.2016	34	Resistant	> 16	Sensitive	<= 1	Sensitive	0.25	Resistant	> 64	Sensitive	1	Resistant	> 64
84G	feces	podlaskie	28.04.2016	208	Resistant	16	Sensitive	<= 1	Sensitive	0.5	Resistant	> 64	Sensitive	1	Resistant	> 64
85G	feces	lubelskie	04.05.2016	161	Resistant	> 16	Sensitive	<= 1	Sensitive	0.5	Resistant	> 64	Sensitive	2	Sensitive	<= 0.5
87G	feces	mazowieckie	10.05.2016	265	Resistant	8	Sensitive	<= 1	Sensitive	0.5	Resistant	> 64	Sensitive	1	Resistant	> 64
88G	feces	mazowieckie	10.05.2016	1667	Resistant	> 16	Sensitive	<= 1	Sensitive	0.5	Resistant	> 64	Sensitive	2	Resistant	> 64
89G	feces	warmińsko-mazurskie	11.05.2016	1663	Resistant	> 16	Sensitive	<= 1	Sensitive	0.5	Sensitive	8	Resistant	> 16	Resistant	> 64
91G	feces	lubuskie	12.05.2016	16	Resistant	8	Sensitive	<= 1	Sensitive	0.5	Resistant	> 64	Sensitive	2	Resistant	> 64
92G	feces	śląskie	17.05.2016	16	Resistant	8	Sensitive	<= 1	Sensitive	0.5	Resistant	> 64	Sensitive	1	Resistant	> 64
93G	feces	mazowieckie	17.05.2016	350	Sensitive	<= 0.12	Sensitive	<= 1	Sensitive	<= 0.12	Sensitive	4	Sensitive	0.5	Sensitive	<= 0.5
94G	feces	kujawsko-pomorskie	18.05.2016	287	Resistant	4	Sensitive	<= 1	Sensitive	0.25	Resistant	> 64	Resistant	> 16	Resistant	> 64
95G	feces	kujawsko-pomorskie	18.05.2016	287	Resistant	4	Sensitive	<= 1	Sensitive	0.25	Resistant	64	Resistant	> 16	Resistant	> 64
96G	feces	kujawsko-pomorskie	18.05.2016	16	Resistant	8	Sensitive	<= 1	Sensitive	0.5	Resistant	> 64	Sensitive	1	Resistant	> 64
97G	feces	mazowieckie	19.05.2016	781	Resistant	> 16	Sensitive	<= 1	Sensitive	0.5	Resistant	> 64	Resistant	> 16	Resistant	> 64
98G	feces	wielkopolskie	19.05.2016	117	Resistant	> 16	Sensitive	2	Sensitive	0.5	Resistant	> 64	Sensitive	1	Resistant	2
99G	feces	łódzkie	19.05.2016	34	Resistant	16	Sensitive	<= 1	Sensitive	0.25	Resistant	> 64	Sensitive	1	Resistant	> 64
100G	feces	warmińsko-mazurskie	20.05.2016	781	Resistant	> 16	Sensitive	<= 1	Sensitive	0.5	Resistant	> 64	Resistant	> 16	Resistant	> 64
101G	feces	wielkopolskie	01.06.2016	34	Resistant	> 16	Sensitive	<= 1	Sensitive	0.25	Resistant	> 64	Sensitive	1	Resistant	> 64
102G	feces	podlaskie	01.06.2016	287	Resistant	4	Sensitive	<= 1	Sensitive	0.5	Resistant	> 64	Resistant	> 16	Resistant	> 64
104G	feces	lubelskie	08.06.2016	54	Resistant	16	Sensitive	<= 1	Sensitive	<= 0.12	Resistant	64	Sensitive	0.5	Resistant	> 64
105G	feces	zachodniopomorskie	10.06.2016	49	Resistant	16	Sensitive	<= 1	Sensitive	0.5	Resistant	> 64	Sensitive	1	Sensitive	<= 0.5
106G	feces	kujawsko-pomorskie	15.06.2016	16	Resistant	8	Sensitive	<= 1	Sensitive	0.5	Resistant	> 64	Sensitive	1	Resistant	> 64
108G	feces	wielkopolskie	15.06.2016	34	Resistant	> 16	Sensitive	<= 1	Sensitive	0.5	Resistant	> 64	Resistant	> 16	Resistant	> 64
109G	feces	wielkopolskie	15.06.2016	287	Resistant	4	Sensitive	<= 1	Sensitive	0.5	Resistant	> 64	Resistant	> 16	Resistant	> 64
110G	feces	mazowieckie	17.06.2016	22	Resistant	16	Sensitive	<= 1	Sensitive	0.5	Sensitive	2	Resistant	> 16	Resistant	> 64
111G	feces	mazowieckie	17.06.2016	22	Resistant	16	Sensitive	<= 1	Sensitive	0.5	Sensitive	2	Resistant	> 16	Resistant	> 64
112G	feces	łódzkie	17.06.2016	34	Resistant	> 16	Sensitive	<= 1	Sensitive	0.5	Resistant	> 64	Sensitive	1	Resistant	> 64
113G	feces	łódzkie	17.06.2016	1523	Resistant	8	Sensitive	<= 1	Sensitive	0.5	Resistant	> 64	Resistant	> 16	Resistant	> 64
114G	feces	wielkopolskie	23.06.2016	9	Resistant	16	Sensitive	<= 1	Sensitive	0.5	Resistant	64	Sensitive	1	Resistant	> 64
115G	feces	lubuskie	24.06.2016	1666	Resistant	8	Sensitive	<= 1	Sensitive	0.5	Resistant	> 64	Sensitive	2	Resistant	> 64
117G	feces	opolskie	07.07.2016	278	Resistant	8	Sensitive	<= 1	Sensitive	0.25	Resistant	64	Sensitive	1	Resistant	64
118G	feces	opolskie	07.07.2016	36	Resistant	> 16	Sensitive	<= 1	Sensitive	0.25	Sensitive	2	Sensitive	1	Resistant	> 64
119G	feces	podkarpackie	12.07.2016	121	Resistant	16	Sensitive	<= 1	Sensitive	0.5	Resistant	> 64	Sensitive	2	Resistant	> 64
121G	feces	wielkopolskie	02.08.2016	269	Resistant	16	Sensitive	<= 1	Sensitive	0.25	Resistant	> 64	Resistant	> 16	Resistant	> 64
122G	feces	podkarpackie	02.08.2016	136	Resistant	> 16	Sensitive	<= 1	Sensitive	0.5	Resistant	> 64	Resistant	> 16	Resistant	> 64
123G	feces	łódzkie	03.08.2016	781	Resistant	> 16	Sensitive	<= 1	Sensitive	0.5	Resistant	> 64	Resistant	> 16	Resistant	64
124G	feces	zachodniopomorskie	03.08.2016	54	Resistant	> 16	Sensitive	<= 1	Sensitive	0.25	Resistant	> 64	Sensitive	1	Resistant	> 64
125G	feces	podlaskie	03.08.2016	117	Resistant	16	Sensitive	<= 1	Sensitive	0.25	Resistant	> 64	Sensitive	1	Sensitive	<= 0.5
126G	feces	podlaskie	03.08.2016	117	Resistant	> 16	Sensitive	<= 1	Sensitive	0.25	Resistant	> 64	Sensitive	1	Sensitive	<= 0.5
127G	feces	podlaskie	03.08.2016	287	Resistant	4	Sensitive	<= 1	Sensitive	1	Resistant	> 64	Resistant	> 16	Resistant	> 64
128G	feces	zachodniopomorskie	09.08.2016	54	Resistant	> 16	Sensitive	<= 1	Sensitive	0.5	Resistant	> 64	Sensitive	1	Resistant	> 64
129G	feces	mazowieckie	11.08.2016	14	Resistant	8	Sensitive	<= 1	Sensitive	0.25	Resistant	> 64	Sensitive	1	Resistant	> 64
130G	feces	wielkopolskie	11.08.2016	18	Resistant	8	Sensitive	<= 1	Sensitive	0.5	Resistant	> 64	Sensitive	1	Resistant	> 64
131G	feces	lubuskie	11.08.2016	34	Resistant	8	Sensitive	<= 1	Sensitive	0.5	Resistant	64	Resistant	> 16	Resistant	> 64
132G	feces	pomorskie	11.08.2016	781	Resistant	> 16	Sensitive	<= 1	Sensitive	0.5	Resistant	> 64	Resistant	> 16	Resistant	> 64
133G	feces	kujawsko-pomorskie	17.08.2016	49	Resistant	8	Sensitive	<= 1	Sensitive	0.5	Resistant	> 64	Sensitive	2	Sensitive	<= 0.5
134G	feces	kujawsko-pomorskie	17.08.2016	49	Resistant	8	Sensitive	<= 1	Sensitive	0.5	Resistant	> 64	Sensitive	2	Sensitive	<= 0.5
135G	feces	kujawsko-pomorskie	17.08.2016	22	Sensitive	<= 0.12	Sensitive	<= 1	Sensitive	0.5	Sensitive	4	Sensitive	2	Sensitive	<= 0.5
136G	feces	kujawsko-pomorskie	17.08.2016	54	Resistant	> 16	Sensitive	<= 1	Sensitive	0.25	Resistant	> 64	Sensitive	1	Resistant	> 64
137G	feces	wielkopolskie	17.08.2016	66	Sensitive	<= 0.12	Sensitive	<= 1	Sensitive	0.5	Sensitive	4	Sensitive	1	Resistant	16
138G	feces	pomorskie	17.08.2016	36	Resistant	> 16	Sensitive	<= 1	Sensitive	0.25	Sensitive	2	Resistant	> 16	Resistant	> 64
139G	feces	pomorskie	17.08.2016	54	Resistant	> 16	Sensitive	<= 1	Sensitive	0.25	Resistant	> 64	Sensitive	1	Resistant	> 64
140G	feces	zachodniopomorskie	31.08.2016	8	Resistant	> 16	Sensitive	<= 1	Sensitive	0.25	Resistant	> 64	Sensitive	1	Resistant	> 64
141G	feces	wielkopolskie	06.09.2016	222	Resistant	8	Sensitive	<= 1	Sensitive	0.5	Resistant	> 64	Sensitive	1	Resistant	64
142G	feces	mazowieckie	06.09.2016	265	Resistant	> 16	Sensitive	<= 1	Sensitive	0.25	Resistant	> 64	Resistant	> 16	Resistant	> 64
143G	feces	wielkopolskie	06.09.2016	49	Resistant	> 16	Sensitive	<= 1	Sensitive	0.5	Resistant	> 64	Sensitive	2	Sensitive	<= 0.5
144G	feces	wielkopolskie	06.09.2016	208	Resistant	8	Sensitive	<= 1	Sensitive	0.25	Resistant	> 64	Sensitive	1	Resistant	> 64
145G	feces	mazowieckie	07.09.2016	54	Resistant	8	Sensitive	<= 1	Sensitive	0.25	Resistant	> 64	Sensitive	1	Resistant	64
146G	feces	wielkopolskie	07.09.2017	57	Resistant	8	Sensitive	<= 1	Sensitive	0.5	Resistant	> 64	Sensitive	1	Sensitive	<= 0.5
147G	feces	wielkopolskie	07.09.2016	161	Resistant	4	Sensitive	<= 1	Sensitive	<= 0.12	Resistant	64	Sensitive	0.5	Sensitive	<= 0.5
148G	feces	śląskie	13.09.2016	208	Resistant	> 16	Sensitive	<= 1	Sensitive	0.25	Resistant	> 64	Resistant	> 16	Resistant	32
149G	feces	mazowieckie	14.09.2016	14	Resistant	8	Sensitive	<= 1	Sensitive	<= 0.12	Resistant	> 64	Sensitive	0.5	Resistant	64
150G	feces	kujawsko-pomorskie	14.09.2016	34	Resistant	> 16	Sensitive	<= 1	Sensitive	0.25	Resistant	> 64	Resistant	> 16	Resistant	> 64
151G	feces	kujawsko-pomorskie	14.09.2016	1523	Resistant	2	Sensitive	<= 1	Sensitive	<= 0.12	Resistant	32	Resistant	8	Resistant	32
152G	feces	wielkopolskie	14.09.2016	480	Resistant	16	Sensitive	<= 1	Sensitive	0.25	Sensitive	2	Sensitive	1	Sensitive	<= 0.5
153G	feces	łódzkie	14.09.2016	1673	Sensitive	<= 0.12	Sensitive	<= 1	Sensitive	0.25	Sensitive	4	Sensitive	1	Resistant	64
154G	feces	mazowieckie	14.09.2016	34	Resistant	16	Sensitive	<= 1	Sensitive	0.25	Resistant	> 64	Resistant	> 16	Resistant	> 64
155G	feces	małopolskie	20.09.2016	265	Resistant	16	Sensitive	<= 1	Sensitive	<= 0.12	Resistant	64	Resistant	16	Resistant	64
156G	feces	małopolskie	20.09.2016	10	Resistant	16	Sensitive	<= 1	Sensitive	<= 0.12	Resistant	64	Sensitive	0.5	Sensitive	1
157G	feces	małopolskie	20.09.2016	10	Resistant	> 16	Sensitive	<= 1	Sensitive	0.5	Resistant	> 64	Sensitive	1	Sensitive	<= 0.5
158G	feces	pomorskie	20.09.2016	1556	Resistant	16	Sensitive	<= 1	Sensitive	<= 0.12	Resistant	64	Resistant	> 16	Resistant	> 64
159G	feces	pomorskie	20.09.2016	34	Resistant	16	Sensitive	<= 1	Sensitive	0.5	Resistant	> 64	Sensitive	1	Resistant	> 64
160G	feces	wielkopolskie	21.09.2016	10	Resistant	16	Sensitive	<= 1	Sensitive	0.25	Resistant	> 64	Sensitive	1	Resistant	> 64
161C	carcasses	pomorskie	2012-02-01	54	Resistant	> 16	Sensitive	<= 1	Sensitive	0.25	Resistant	> 64	Sensitive	1	Resistant	> 64
163C	carcasses	wielkopolskie	2012-02-08	239	Resistant	8	Sensitive	<= 1	Sensitive	0.25	Resistant	> 64	Sensitive	2	Sensitive	<= 0.5
164C	carcasses	wielkopolskie	2012-02-08	239	Resistant	8	Sensitive	<= 1	Sensitive	0.25	Resistant	64	Sensitive	1	Sensitive	<= 0.5
165C	carcasses	łódzkie	2012-02-16	100	Resistant	> 16	Sensitive	<= 1	Sensitive	0.5	Resistant	> 64	Resistant	> 16	Resistant	> 64
166C	carcasses	pomorskie	2012-03-06	54	Resistant	> 16	Sensitive	<= 1	Sensitive	0.25	Resistant	> 64	Sensitive	1	Resistant	> 64
167C	carcasses	podlaskie	2012-03-21	106	Resistant	8	Sensitive	<= 1	Sensitive	0.25	Resistant	> 64	Sensitive	2	Sensitive	<= 0.5
168C	carcasses	dolnośląskie	2012-03-29	222	Sensitive	<= 0.12	Sensitive	<= 1	Sensitive	0.25	Sensitive	4	Resistant	> 16	Resistant	64
169C	carcasses	wielkopolskie	2012-04-12	36	Resistant	8	Sensitive	<= 1	Sensitive	0.5	Resistant	64	Sensitive	<= 0.25	Resistant	64
170C	carcasses	opolskie	2012-04-18	36	Resistant	16	Sensitive	<= 1	Sensitive	0.5	Resistant	> 64	Sensitive	1	Resistant	64
171C	carcasses	podlaskie	2012-04-23	208	Resistant	> 16	Sensitive	<= 1	Sensitive	0.5	Resistant	> 64	Resistant	> 16	Resistant	32
172C	carcasses	śląskie	2012-04-23	208	Resistant	> 16	Sensitive	<= 1	Sensitive	0.25	Resistant	> 64	Resistant	> 16	Resistant	32
173C	carcasses	mazowieckie	2012-04-24	208	Resistant	> 16	Sensitive	<= 1	Sensitive	0.25	Resistant	> 64	Resistant	> 16	Resistant	32
174C	carcasses	mazowieckie	2012-04-27	208	Resistant	16	Sensitive	<= 1	Sensitive	0.25	Resistant	64	Resistant	> 16	Resistant	32
175C	carcasses	mazowieckie	2012-05-08	16	Resistant	8	Sensitive	<= 1	Sensitive	0.5	Resistant	> 64	Sensitive	1	Resistant	> 64
176C	carcasses	podkarpackie	2012-05-08	16	Resistant	8	Sensitive	<= 1	Sensitive	0.25	Resistant	> 64	Sensitive	1	Resistant	> 64
177C	carcasses	kujawsko-pomorskie	2012-05-15	75	Resistant	> 16	Sensitive	<= 1	Sensitive	0.25	Resistant	> 64	Sensitive	1	Resistant	> 64
178C	carcasses	warmińsko-mazurskie	2012-05-15	14	Resistant	8	Sensitive	<= 1	Sensitive	0.25	Resistant	64	Sensitive	1	Sensitive	<= 0.5
179C	carcasses	mazowieckie	2012-05-22	278	Resistant	16	Sensitive	<= 1	Sensitive	0.25	Resistant	> 64	Sensitive	1	Resistant	64
180C	carcasses	małopolskie	2012-05-23	239	Sensitive	<= 0.12	Sensitive	<= 1	Sensitive	0.25	Sensitive	4	Sensitive	1	Sensitive	<= 0.5
181C	carcasses	małopolskie	2012-06-04	208	Resistant	> 16	Sensitive	<= 1	Sensitive	0.25	Resistant	> 64	Resistant	> 16	Resistant	32
182C	carcasses	świętokrzyskie	2012-06-13	9	Sensitive	<= 0.12	Sensitive	<= 1	Sensitive	0.25	Sensitive	4	Sensitive	1	Sensitive	<= 0.5
183C	carcasses	wielkopolskie	2012-06-26	36	Resistant	8	Sensitive	<= 1	Sensitive	0.25	Resistant	64	Sensitive	1	Resistant	64
184C	carcasses	dolnośląskie	2012-06-26	278	Resistant	16	Sensitive	<= 1	Sensitive	<= 0.12	Resistant	> 64	Resistant	> 16	Sensitive	<= 0.5
185C	carcasses	opolskie	2012-07-16	100	Resistant	> 16	Sensitive	<= 1	Sensitive	0.25	Resistant	> 64	Resistant	> 16	Resistant	64
186C	carcasses	lubelskie	2012-08-02	278	Resistant	8	Sensitive	<= 1	Sensitive	0.25	Resistant	64	Sensitive	1	Resistant	> 64
187C	carcasses	kujawsko-pomorskie	2012-08-28	1672	Sensitive	0.25	Sensitive	<= 1	Sensitive	0.25	Sensitive	2	Sensitive	1	Sensitive	<= 0.5
188C	carcasses	podlaskie	2012-09-05	16	Resistant	8	Resistant	64	Sensitive	0.5	Resistant	> 64	Sensitive	2	Resistant	> 64
189C	carcasses	świętokrzyskie	2012-09-17	391	Resistant	16	Sensitive	<= 1	Sensitive	0.25	Resistant	> 64	Sensitive	2	Resistant	> 64
190C	carcasses	lubelskie	2012-11-08	410	Resistant	16	Sensitive	<= 1	Sensitive	1	Sensitive	4	Sensitive	1	Resistant	> 64
191C	carcasses	warmińsko-mazurskie	2012-12-04	8	Sensitive	<= 0.12	Sensitive	<= 1	Sensitive	0.25	Sensitive	4	Sensitive	1	Sensitive	<= 0.5
192C	carcasses	wielkopolskie	2013-01-30	5	Resistant	8	Sensitive	<= 1	Sensitive	0.25	Resistant	> 64	Resistant	> 16	Sensitive	<= 0.5
193C	carcasses	lubelskie	2013-02-06	34	Resistant	8	Sensitive	<= 1	Sensitive	0.5	Resistant	> 64	Sensitive	1	Sensitive	<= 0.5
194C	carcasses	warmińsko-mazurskie	2013-02-12	78	Resistant	8	Sensitive	<= 1	Sensitive	0.25	Resistant	> 64	Sensitive	1	Resistant	64
195C	carcasses	kujawsko-pomorskie	2013-02-19	78	Resistant	16	Sensitive	<= 1	Sensitive	0.25	Resistant	> 64	Sensitive	1	Resistant	64
196C	carcasses	łódzkie	2013-03-25	100	Resistant	> 16	Sensitive	<= 1	Sensitive	0.25	Resistant	> 64	Resistant	> 16	Resistant	> 64
198C	carcasses	mazowieckie	2013-03-18	287	Resistant	4	Sensitive	<= 1	Sensitive	<= 0.12	Resistant	64	Sensitive	0.5	Sensitive	<= 0.5
200C	carcasses	kujawsko-pomorskie	2013-04-16	78	Resistant	8	Sensitive	<= 1	Sensitive	0.25	Resistant	> 64	Sensitive	1	Resistant	64
201C	carcasses	lubelskie	2013-04-24	190	Resistant	4	Sensitive	<= 1	Sensitive	0.25	Resistant	64	Sensitive	1	Sensitive	<= 0.5
202C	carcasses	podkarpackie	2013-05-16	78	Resistant	8	Sensitive	<= 1	Sensitive	0.25	Resistant	> 64	Sensitive	1	Resistant	64
203C	carcasses	świętokrzyskie	2013-05-27	278	Resistant	16	Sensitive	<= 1	Sensitive	<= 0.12	Resistant	64	Sensitive	<= 0.25	Resistant	64
204C	carcasses	wielkopolskie	2013-06-05	22	Sensitive	<= 0.12	Sensitive	<= 1	Sensitive	0.5	Sensitive	4	Sensitive	2	Sensitive	<= 0.5
205C	carcasses	podkarpackie	2013-06-12	149	Resistant	8	Sensitive	<= 1	Sensitive	0.25	Resistant	64	Sensitive	1	Sensitive	<= 0.5
206C	carcasses	podlaskie	2013-06-28	21	Resistant	8	Sensitive	<= 1	Sensitive	0.25	Resistant	64	Sensitive	1	Sensitive	<= 0.5
207C	carcasses	wielkopolskie	2013-08-01	36	Resistant	8	Sensitive	<= 1	Sensitive	0.5	Resistant	> 64	Sensitive	1	Sensitive	<= 0.5
208C	carcasses	łódzkie	2013-09-24	18	Resistant	> 16	Sensitive	<= 1	Sensitive	0.25	Resistant	> 64	Resistant	> 16	Resistant	4
209C	carcasses	wielkopolskie	2013-09-25	198	Resistant	16	Sensitive	<= 1	Sensitive	0.25	Resistant	> 64	Sensitive	1	Resistant	64
210C	carcasses	świętokrzyskie	2013-10-03	22	Resistant	8	Sensitive	<= 1	Sensitive	0.5	Resistant	> 64	Sensitive	1	Sensitive	<= 0.5
211C	carcasses	mazowieckie	2016-10-16	34	Resistant	8	Sensitive	<= 1	Sensitive	0.25	Resistant	64	Sensitive	2	Resistant	64
212C	carcasses	kujawsko-pomorskie	2013-10-22	16	Resistant	8	Sensitive	<= 1	Sensitive	<= 0.12	Resistant	64	Sensitive	<= 0.25	Resistant	> 64
213C	carcasses	śląskie	2013-10-21	16	Resistant	4	Sensitive	<= 1	Sensitive	<= 0.12	Resistant	64	Sensitive	<= 0.25	Resistant	> 64
214C	carcasses	łódzkie	2013-10-21	161	Resistant	8	Sensitive	<= 1	Sensitive	0.25	Resistant	> 64	Sensitive	2	Sensitive	<= 0.5
215C	carcasses	śląskie	2013-10-25	781	Resistant	2	Sensitive	<= 1	Sensitive	<= 0.12	Resistant	64	Sensitive	4	Resistant	16
216C	carcasses	kujawsko-pomorskie	2013-11-19	78	Resistant	8	Sensitive	<= 1	Sensitive	0.25	Resistant	64	Sensitive	1	Resistant	32
217C	carcasses	pomorskie	2013-12-04	1666	Resistant	8	Sensitive	<= 1	Sensitive	0.25	Resistant	64	Sensitive	1	Resistant	> 64
218C	carcasses	zachodniopomorskie	2013-12-04	34	Resistant	16	Sensitive	<= 1	Sensitive	0.25	Resistant	64	Sensitive	1	Sensitive	<= 0.5
219C	carcasses	zachodniopomorskie	2013-12-04	34	Resistant	16	Sensitive	<= 1	Sensitive	0.25	Resistant	64	Sensitive	1	Sensitive	<= 0.5
220C	carcasses	opolskie	2013-12-12	9	Resistant	8	Sensitive	<= 1	Sensitive	0.25	Resistant	64	Sensitive	1	Resistant	64
221C	carcasses	podlaskie	2013-12-17	222	Resistant	8	Sensitive	<= 1	Sensitive	<= 0.12	Resistant	64	Sensitive	0.5	Resistant	64
223C	carcasses	łódzkie	2014-03-18	265	Resistant	> 16	Sensitive	<= 1	Sensitive	0.5	Resistant	> 64	Resistant	> 16	Resistant	> 64
224C	carcasses	warmińsko-mazurskie	2014-03-19	208	Resistant	8	Sensitive	<= 1	Sensitive	0.5	Resistant	> 64	Sensitive	1	Resistant	> 64
225C	carcasses	lubelskie	2014-03-25	16	Resistant	8	Sensitive	<= 1	Sensitive	0.5	Resistant	> 64	Sensitive	1	Resistant	> 64
226C	carcasses	małopolskie	2014-03-27	54	Resistant	> 16	Sensitive	<= 1	Sensitive	0.5	Resistant	> 64	Resistant	> 16	Resistant	> 64
227C	carcasses	podlaskie	2014-04-04	57	Resistant	8	Sensitive	<= 1	Sensitive	0.5	Resistant	> 64	Sensitive	1	Sensitive	<= 0.5
228C	carcasses	pomorskie	2014-04-07	100	Resistant	16	Sensitive	<= 1	Sensitive	0.5	Resistant	> 64	Resistant	> 16	Resistant	> 64
229C	carcasses	kujawsko-pomorskie	2014-04-14	978	Resistant	8	Sensitive	<= 1	Sensitive	0.25	Resistant	> 64	Sensitive	2	Resistant	> 64
230C	carcasses	lubuskie	2014-04-15	67	Resistant	> 16	Sensitive	<= 1	Sensitive	0.25	Resistant	> 64	Sensitive	1	Resistant	> 64
231C	carcasses	mazowieckie	2014-04-22	14	Resistant	8	Sensitive	<= 1	Sensitive	0.5	Resistant	> 64	Sensitive	1	Sensitive	<= 0.5
232C	carcasses	łódzkie	2014-04-29	161	Resistant	8	Sensitive	<= 1	Sensitive	0.5	Resistant	> 64	Sensitive	1	Sensitive	<= 0.5
233C	carcasses	lubelskie	2014-05-05	49	Resistant	8	Sensitive	<= 1	Sensitive	0.5	Resistant	> 64	Sensitive	2	Resistant	64
234C	carcasses	podkarpackie	2014-05-06	54	Resistant	> 16	Sensitive	<= 1	Sensitive	1	Resistant	> 64	Sensitive	2	Resistant	> 64
235C	carcasses	zachodniopomorskie	2014-05-07	18	Resistant	8	Sensitive	<= 1	Sensitive	1	Resistant	> 64	Sensitive	2	Resistant	> 64
237C	carcasses	kujawsko-pomorskie	2014-07-15	100	Resistant	8	Sensitive	<= 1	Sensitive	0.5	Resistant	> 64	Sensitive	1	Resistant	64
238C	carcasses	wielkopolskie	2014-08-25	524	Resistant	8	Sensitive	<= 1	Sensitive	1	Resistant	> 64	Sensitive	2	Sensitive	<= 0.5
239C	carcasses	zachodniopomorskie	2014-09-15	34	Resistant	8	Sensitive	<= 1	Sensitive	<= 0.12	Resistant	64	Sensitive	0.5	Sensitive	<= 0.5
240C	carcasses	wielkopolskie	2014-09-15	1664	Resistant	4	Sensitive	<= 1	Sensitive	0.5	Resistant	64	Sensitive	1	Resistant	64
241C	carcasses	świętokrzyskie	2014-09-23	1665	Resistant	8	Sensitive	<= 1	Sensitive	0.5	Resistant	> 64	Sensitive	1	Resistant	> 64
242C	carcasses	wielkopolskie	2014-09-25	232	Resistant	8	Sensitive	<= 1	Sensitive	0.5	Resistant	> 64	Sensitive	2	Sensitive	<= 0.5
243C	carcasses	wielkopolskie	2014-09-25	18	Resistant	8	Sensitive	<= 1	Sensitive	0.5	Resistant	> 64	Sensitive	1	Resistant	> 64
244C	carcasses	małopolskie	2014-10-12	14	Resistant	8	Sensitive	<= 1	Sensitive	0.25	Resistant	> 64	Resistant	> 16	Resistant	64
245C	carcasses	mazowieckie	2014-10-20	49	Resistant	> 16	Sensitive	<= 1	Sensitive	0.5	Resistant	> 64	Sensitive	2	Sensitive	<= 0.5
246C	carcasses	śląskie	2014-10-27	265	Resistant	> 16	Sensitive	<= 1	Sensitive	0.5	Resistant	> 64	Resistant	> 16	Resistant	> 64
247C	carcasses	lubuskie	2014-10-27	121	Resistant	8	Sensitive	<= 1	Sensitive	0.5	Resistant	> 64	Sensitive	2	Sensitive	<= 0.5
248C	carcasses	podkarpackie	2014-11-17	265	Resistant	8	Sensitive	<= 1	Sensitive	0.5	Resistant	> 64	Sensitive	2	Resistant	> 64
249C	carcasses	świętokrzyskie	2014-11-19	105	Resistant	> 16	Sensitive	<= 1	Sensitive	0.25	Resistant	> 64	Resistant	> 16	Resistant	> 64
250C	carcasses	dolnośląskie	2014-11-25	410	Resistant	8	Sensitive	<= 1	Sensitive	0.5	Sensitive	2	Sensitive	2	Resistant	2
251C	carcasses	podlaskie	2014-11-25	49	Resistant	8	Sensitive	<= 1	Sensitive	0.5	Resistant	> 64	Sensitive	2	Resistant	> 64
252C	carcasses	śląskie	2014-11-27	36	Resistant	> 16	Sensitive	<= 1	Sensitive	0.5	Resistant	> 64	Sensitive	1	Sensitive	<= 0.5
253C	carcasses	pomorskie	2014-12-08	105	Resistant	> 16	Sensitive	<= 1	Sensitive	0.5	Resistant	> 64	Sensitive	2	Resistant	2
254C	carcasses	warmińsko-mazurskie	2015-02-18	16	Resistant	8	Sensitive	<= 1	Sensitive	0.25	Resistant	> 64	Sensitive	2	Resistant	> 64
255C	carcasses	łódzkie	2015-03-24	34	Resistant	8	Sensitive	<= 1	Sensitive	0.5	Resistant	> 64	Sensitive	2	Resistant	> 64
257C	carcasses	małopolskie	2015-04-13	161	Resistant	16	Sensitive	<= 1	Sensitive	0.5	Resistant	> 64	Sensitive	2	Sensitive	<= 0.5
258C	carcasses	kujawsko-pomorskie	2015-04-14	1424	Resistant	> 16	Sensitive	<= 1	Sensitive	0.5	Resistant	> 64	Sensitive	1	Resistant	> 64
259C	carcasses	kujawsko-pomorskie	2015-04-14	410	Resistant	8	Sensitive	<= 1	Sensitive	0.25	Resistant	> 64	Sensitive	1	Resistant	> 64
261C	carcasses	zachodniopomorskie	2015-04-20	16	Resistant	8	Sensitive	<= 1	Sensitive	0.25	Resistant	> 64	Sensitive	1	Resistant	> 64
262C	carcasses	podlaskie	2015-04-21	16	Resistant	16	Sensitive	<= 1	Sensitive	0.5	Resistant	> 64	Resistant	> 16	Resistant	> 64
263C	carcasses	warmińsko-mazurskie	2015-04-21	54	Resistant	> 16	Sensitive	<= 1	Sensitive	0.25	Resistant	> 64	Sensitive	1	Resistant	> 64
264C	carcasses	łódzkie	2015-04-28	208	Resistant	8	Sensitive	<= 1	Sensitive	0.5	Resistant	> 64	Sensitive	1	Resistant	> 64
265C	carcasses	świętokrzyskie	2015-05-06	278	Resistant	8	Sensitive	<= 1	Sensitive	0.25	Resistant	> 64	Resistant	> 16	Resistant	32
266C	carcasses	podlaskie	2015-05-18	14	Resistant	8	Sensitive	<= 1	Sensitive	0.5	Resistant	> 64	Resistant	> 16	Resistant	> 64
267C	carcasses	podkarpackie	2015-05-19	8	Resistant	8	Sensitive	<= 1	Sensitive	0.25	Resistant	> 64	Sensitive	1	Resistant	> 64
268C	carcasses	dolnośląskie	2015-05-20	419	Resistant	16	Sensitive	<= 1	Sensitive	0.5	Resistant	> 64	Sensitive	1	Sensitive	<= 0.5
269C	carcasses	wielkopolskie	2015-05-25	22	Resistant	4	Sensitive	<= 1	Sensitive	0.25	Resistant	> 64	Sensitive	1	Resistant	> 64
270C	carcasses	śląskie	2015-05-27	278	Resistant	8	Sensitive	<= 1	Sensitive	0.5	Resistant	> 64	Sensitive	1	Resistant	> 64
271C	carcasses	lubelskie	2015-06-08	14	Resistant	8	Sensitive	<= 1	Sensitive	0.5	Resistant	> 64	Sensitive	2	Resistant	> 64
272C	carcasses	podkarpackie	2016-06-09	34	Resistant	16	Sensitive	<= 1	Sensitive	0.5	Resistant	> 64	Sensitive	2	Sensitive	<= 0.5
273C	carcasses	pomorskie	2015-06-09	161	Resistant	8	Sensitive	<= 1	Sensitive	0.5	Resistant	> 64	Sensitive	2	Resistant	> 64
274C	carcasses	pomorskie	2015-06-09	36	Resistant	8	Sensitive	<= 1	Sensitive	0.5	Resistant	> 64	Sensitive	1	Sensitive	<= 0.5
275C	carcasses	kujawsko-pomorskie	2015-06-16	67	Resistant	4	Sensitive	<= 1	Sensitive	0.25	Resistant	> 64	Resistant	> 16	Resistant	> 64
276C	carcasses	małopolskie	2015-06-22	67	Resistant	8	Sensitive	<= 1	Sensitive	0.5	Resistant	64	Sensitive	1	Sensitive	<= 0.5
277C	carcasses	świętokrzyskie	2015-07-01	287	Resistant	> 16	Sensitive	<= 1	Sensitive	0.5	Resistant	> 64	Resistant	> 16	Resistant	> 64
278C	carcasses	wielkopolskie	2015-08-04	117	Resistant	> 16	Sensitive	<= 1	Sensitive	1	Resistant	> 64	Sensitive	2	Sensitive	1
279C	carcasses	opolskie	2015-08-17	67	Resistant	8	Sensitive	<= 1	Sensitive	0.5	Resistant	> 64	Sensitive	2	Sensitive	0.5
280C	carcasses	podkarpackie	2015-08-19	16	Sensitive	<= 0.12	Sensitive	<= 1	Sensitive	0.5	Sensitive	4	Sensitive	2	Sensitive	<= 0.5
281C	carcasses	lubuskie	2015-08-25	16	Resistant	8	Sensitive	<= 1	Sensitive	0.5	Resistant	> 64	Sensitive	1	Resistant	> 64
282C	carcasses	mazowieckie	2015-09-01	54	Resistant	> 16	Sensitive	<= 1	Sensitive	0.5	Resistant	> 64	Sensitive	2	Resistant	> 64
283C	carcasses	łódzkie	2015-09-03	287	Resistant	4	Sensitive	<= 1	Sensitive	0.25	Resistant	> 64	Resistant	> 16	Resistant	> 64
284C	carcasses	lubelskie	2015-09-03	161	Resistant	8	Sensitive	<= 1	Sensitive	0.5	Resistant	> 64	Sensitive	2	Sensitive	<= 0.5
285C	carcasses	zachodniopomorskie	2015-09-07	287	Resistant	4	Sensitive	<= 1	Sensitive	0.5	Resistant	> 64	Resistant	> 16	Resistant	> 64
286C	carcasses	mazowieckie	2016-02-16	36	Resistant	8	Sensitive	<= 1	Sensitive	0.5	Resistant	64	Sensitive	2	Resistant	> 64
287C	carcasses	opolskie	2016-03-09	49	Resistant	> 16	Sensitive	<= 1	Sensitive	0.5	Resistant	> 64	Sensitive	2	Resistant	> 64
288C	carcasses	warmińsko-mazurskie	2016-03-15	16	Resistant	8	Sensitive	<= 1	Sensitive	1	Resistant	> 64	Resistant	> 16	Resistant	> 64
289C	carcasses	wielkopolskie	2016-03-22	54	Resistant	8	Sensitive	<= 1	Sensitive	0.5	Resistant	> 64	Sensitive	2	Resistant	64
290C	carcasses	kujawsko-pomorskie	2016-04-12	54	Resistant	8	Sensitive	<= 1	Sensitive	<= 0.12	Resistant	64	Sensitive	0.5	Resistant	64
291C	carcasses	łódzkie	2016-04-19	100	Sensitive	<= 0.12	Sensitive	<= 1	Sensitive	<= 0.12	Sensitive	2	Sensitive	1	Resistant	> 64
292C	carcasses	świętokrzyskie	2016-04-25	287	Resistant	4	Sensitive	<= 1	Sensitive	<= 0.12	Resistant	64	Resistant	16	Resistant	64
293C	carcasses	podlaskie	2016-04-28	21	Resistant	4	Sensitive	<= 1	Sensitive	0.25	Resistant	> 64	Resistant	> 16	Resistant	> 64
294C	carcasses	małopolskie	2016-05-09	1670	Resistant	4	Sensitive	<= 1	Sensitive	0.25	Resistant	64	Sensitive	1	Resistant	> 64
295C	carcasses	mazowieckie	2016-05-09	56	Resistant	8	Sensitive	<= 1	Sensitive	0.25	Resistant	> 64	Sensitive	1	Resistant	> 64
296C	carcasses	lubuskie	2016-05-17	781	Resistant	> 16	Sensitive	<= 1	Sensitive	0.25	Resistant	> 64	Resistant	> 16	Resistant	> 64
298C	carcasses	zachodniopomorskie	2016-06-09	2	Sensitive	<= 0.12	Sensitive	<= 1	Sensitive	0.25	Sensitive	4	Sensitive	1	Sensitive	<= 0.5
299C	carcasses	wielkopolskie	2016-06-14	36	Resistant	> 16	Sensitive	<= 1	Sensitive	0.25	Resistant	> 64	Resistant	> 16	Resistant	> 64
300C	carcasses	lubuskie	2016-06-22	22	Resistant	8	Sensitive	<= 1	Sensitive	0.5	Resistant	> 64	Sensitive	1	Sensitive	<= 0.5
301C	carcasses	pomorskie	2016-07-11	34	Resistant	> 16	Sensitive	<= 1	Sensitive	0.25	Resistant	> 64	Resistant	> 16	Resistant	> 64
302C	carcasses	kujawsko-pomorskie	2016-07-12	121	Resistant	8	Sensitive	<= 1	Sensitive	<= 0.12	Resistant	64	Sensitive	1	Sensitive	<= 0.5
303C	carcasses	opolskie	2016-07-13	5	Resistant	8	Sensitive	<= 1	Sensitive	0.25	Resistant	> 64	Sensitive	1	Sensitive	<= 0.5
304C	carcasses	zachodniopomorskie	2016-07-18	5	Resistant	8	Sensitive	<= 1	Sensitive	0.25	Resistant	64	Sensitive	1	Sensitive	<= 0.5
305C	carcasses	wielkopolskie	2016-07-19	410	Resistant	8	Sensitive	<= 1	Sensitive	0.25	Resistant	64	Sensitive	1	Resistant	16
306C	carcasses	śląskie	2016-08-17	36	Resistant	8	Sensitive	<= 1	Sensitive	0.25	Resistant	64	Sensitive	1	Sensitive	<= 0.5
307C	carcasses	śląskie	2016-08-22	265	Resistant	> 16	Sensitive	<= 1	Sensitive	0.25	Resistant	> 64	Resistant	> 16	Resistant	> 64
308C	carcasses	zachodniopomorskie	2016-09-07	36	Resistant	8	Sensitive	<= 1	Sensitive	0.25	Resistant	> 64	Sensitive	1	Sensitive	<= 0.5
309C	carcasses	mazowieckie	2016-10-17	222	Resistant	8	Sensitive	<= 1	Sensitive	0.25	Resistant	> 64	Sensitive	1	Resistant	64
310C	carcasses	warmińsko-mazurskie	2016-10-18	410	Resistant	16	Sensitive	<= 1	Sensitive	0.25	Resistant	> 64	Sensitive	2	Resistant	32
311C	carcasses	warmińsko-mazurskie	2016-10-18	14	Resistant	8	Sensitive	<= 1	Sensitive	0.25	Resistant	> 64	Sensitive	1	Resistant	> 64
312C	carcasses	podlaskie	2016-10-24	34	Resistant	> 16	Sensitive	<= 1	Sensitive	0.25	Resistant	> 64	Resistant	> 16	Resistant	> 64
313C	carcasses	podkarpackie	2016-11-03	975	Resistant	16	Sensitive	<= 1	Sensitive	0.25	Resistant	64	Sensitive	1	Resistant	> 64
314C	carcasses	małopolskie	2016-11-09	36	Sensitive	<= 0.12	Sensitive	<= 1	Sensitive	0.25	Sensitive	2	Sensitive	1	Sensitive	<= 0.5
315C	carcasses	wielkopolskie	2016-11-14	54	Resistant	> 16	Sensitive	<= 1	Sensitive	0.5	Resistant	> 64	Sensitive	2	Resistant	> 64
316C	carcasses	łódzkie	2016-11-22	419	Resistant	16	Sensitive	<= 1	Sensitive	0.25	Resistant	> 64	Sensitive	1	Sensitive	<= 0.5
317C	carcasses	świętokrzyskie	2016-11-29	54	Resistant	> 16	Sensitive	<= 1	Sensitive	0.25	Resistant	> 64	Sensitive	1	Resistant	> 64
318C	carcasses	łódzkie	2016-12-07	34	Resistant	> 16	Sensitive	<= 1	Sensitive	0.25	Resistant	64	Sensitive	1	Resistant	> 64
319M	meat	lubelskie	2010-01-18	21	Resistant	16	Sensitive	<= 1	Sensitive	0.25	Resistant	> 64	Sensitive	1	Resistant	2
320M	meat	lubelskie	2010-01-18	320	Resistant	16	Sensitive	<= 1	Sensitive	<= 0.12	Resistant	64	Sensitive	1	Resistant	> 64
321M	meat	lubelskie	2010-01-18	1424	Resistant	16	Sensitive	<= 1	Sensitive	0.25	Resistant	> 64	Sensitive	1	Resistant	> 64
322M	meat	lubelskie	2010-01-25	100	Resistant	> 16	Sensitive	<= 1	Sensitive	0.25	Resistant	> 64	Resistant	> 16	Resistant	32
323M	meat	lubelskie	2010-01-25	14	Resistant	8	Sensitive	<= 1	Sensitive	<= 0.12	Resistant	64	Sensitive	0.5	Resistant	64
324M	meat	lubelskie	2010-01-25	16	Resistant	8	Sensitive	<= 1	Sensitive	0.25	Resistant	64	Sensitive	1	Resistant	64
325M	meat	lubelskie	2010-01-25	14	Resistant	8	Sensitive	<= 1	Sensitive	<= 0.12	Resistant	32	Sensitive	0.5	Resistant	32
326M	meat	lubelskie	2010-02-08	1674	Resistant	8	Sensitive	2	Sensitive	<= 0.12	Resistant	32	Sensitive	0.5	Resistant	64
327M	meat	lubelskie	2010-02-08	16	Resistant	8	Sensitive	<= 1	Sensitive	0.25	Resistant	> 64	Sensitive	1	Resistant	> 64
328M	meat	lubelskie	2010-02-08	21	Resistant	16	Sensitive	<= 1	Sensitive	0.25	Resistant	64	Sensitive	0.5	Resistant	2
329M	meat	lubelskie	2010-02-08	320	Resistant	16	Sensitive	<= 1	Sensitive	0.25	Resistant	> 64	Sensitive	1	Resistant	> 64
330M	meat	lubelskie	2010-02-08	320	Resistant	16	Sensitive	<= 1	Sensitive	0.5	Resistant	> 64	Sensitive	2	Resistant	> 64
331M	meat	lubelskie	2010-02-08	1424	Resistant	16	Sensitive	<= 1	Sensitive	<= 0.12	Resistant	64	Sensitive	0.5	Resistant	> 64
332M	meat	lubelskie	2010-02-08	320	Resistant	16	Sensitive	<= 1	Sensitive	0.25	Resistant	> 64	Sensitive	1	Resistant	> 64
333M	meat	lubelskie	2010-03-01	57	Resistant	8	Sensitive	<= 1	Sensitive	0.25	Resistant	64	Sensitive	1	Sensitive	<= 0.5
334M	meat	lubelskie	2010-03-01	57	Resistant	4	Sensitive	<= 1	Sensitive	0.25	Resistant	32	Sensitive	0.5	Sensitive	<= 0.5
335M	meat	lubelskie	2010-03-01	57	Resistant	4	Sensitive	<= 1	Sensitive	0.25	Resistant	32	Sensitive	0.5	Sensitive	<= 0.5
336M	meat	lubelskie	2010-03-01	100	Resistant	> 16	Sensitive	<= 1	Sensitive	0.25	Resistant	> 64	Resistant	> 16	Resistant	32
337M	meat	lubelskie	2010-03-01	57	Resistant	2	Sensitive	<= 1	Sensitive	<= 0.12	Resistant	32	Sensitive	<= 0.25	Sensitive	<= 0.5
338M	meat	lubelskie	2010-03-01	57	Resistant	16	Sensitive	<= 1	Sensitive	0.25	Resistant	32	Sensitive	0.5	Sensitive	<= 0.5
339M	meat	lubelskie	2010-03-01	57	Resistant	4	Sensitive	<= 1	Sensitive	<= 0.12	Resistant	32	Sensitive	0.5	Sensitive	<= 0.5
340M	meat	lubelskie	2010-03-01	57	Resistant	4	Sensitive	<= 1	Sensitive	<= 0.12	Resistant	32	Sensitive	0.5	Sensitive	<= 0.5
341M	meat	lubelskie	2010-05-24	5	Resistant	1	Sensitive	4	Sensitive	0.25	Resistant	> 64	Sensitive	2	Sensitive	<= 0.5
342M	meat	lubelskie	2010-05-24	5	Resistant	16	Sensitive	<= 1	Sensitive	0.25	Resistant	> 64	Sensitive	1	Resistant	> 64
343M	meat	lubelskie	2010-05-24	5	Resistant	16	Sensitive	<= 1	Sensitive	0.25	Resistant	> 64	Sensitive	1	Resistant	> 64
344M	meat	lubelskie	2010-06-21	100	Resistant	16	Sensitive	<= 1	Sensitive	0.25	Resistant	> 64	Sensitive	1	Resistant	> 64
345M	meat	lubelskie	2010-06-21	100	Resistant	16	Sensitive	<= 1	Sensitive	0.25	Resistant	64	Sensitive	1	Resistant	> 64
346M	meat	lubelskie	2010-08-30	34	Resistant	8	Sensitive	<= 1	Sensitive	0.25	Resistant	> 64	Sensitive	1	Resistant	> 64
347M	meat	lubelskie	2010-09-13	287	Resistant	4	Sensitive	<= 1	Sensitive	0.25	Resistant	> 64	Sensitive	1	Resistant	> 64
348M	meat	lubelskie	2010-09-13	287	Resistant	2	Sensitive	<= 1	Sensitive	<= 0.12	Resistant	64	Sensitive	0.5	Resistant	64
349M	meat	lubelskie	2010-09-13	287	Resistant	4	Sensitive	<= 1	Sensitive	0.25	Resistant	> 64	Sensitive	1	Resistant	> 64
350M	meat	lubelskie	2010-09-13	14	Resistant	8	Sensitive	<= 1	Sensitive	0.25	Resistant	> 64	Sensitive	1	Sensitive	<= 0.5
351M	meat	lubelskie	2010-09-13	34	Resistant	> 16	Sensitive	<= 1	Sensitive	0.25	Resistant	> 64	Sensitive	1	Sensitive	1
352M	meat	lubelskie	2010-09-13	14	Resistant	8	Sensitive	<= 1	Sensitive	0.25	Resistant	> 64	Sensitive	1	Resistant	> 64
353M	meat	lubelskie	2010-09-13	410	Resistant	> 16	Sensitive	<= 1	Sensitive	0.25	Resistant	> 64	Resistant	> 16	Resistant	> 64
354M	meat	lubelskie	2010-09-13	410	Resistant	8	Sensitive	<= 1	Sensitive	0.5	Resistant	> 64	Resistant	> 16	Resistant	> 64
355M	meat	lubelskie	2010-10-18	208	Resistant	16	Sensitive	<= 1	Sensitive	0.25	Resistant	> 64	Sensitive	1	Sensitive	<= 0.5
356M	meat	lubelskie	2010-10-18	85	Sensitive	<= 0.12	Sensitive	<= 1	Sensitive	0.5	Sensitive	4	Sensitive	2	Sensitive	<= 0.5
357M	meat	lubelskie	2010-10-18	239	Sensitive	<= 0.12	Sensitive	<= 1	Sensitive	<= 0.12	Sensitive	2	Sensitive	1	Sensitive	<= 0.5
358M	meat	lubelskie	2010-10-18	22	Resistant	8	Sensitive	<= 1	Sensitive	0.25	Resistant	> 64	Sensitive	1	Sensitive	<= 0.5
359M	meat	lubelskie	2010-10-18	239	Sensitive	<= 0.12	Sensitive	<= 1	Sensitive	0.25	Sensitive	4	Sensitive	1	Sensitive	<= 0.5
360M	meat	lubelskie	2010-11-29	36	Resistant	8	Sensitive	<= 1	Sensitive	<= 0.12	Resistant	32	Sensitive	0.5	Sensitive	<= 0.5
361M	meat	lubelskie	2010-11-29	36	Resistant	8	Sensitive	<= 1	Sensitive	<= 0.12	Resistant	32	Sensitive	0.5	Sensitive	<= 0.5
362M	meat	lubelskie	2010-11-29	36	Resistant	8	Sensitive	<= 1	Sensitive	0.5	Resistant	> 64	Sensitive	1	Sensitive	<= 0.5
363M	meat	lubelskie	2010-11-29	16	Resistant	8	Sensitive	<= 1	Sensitive	0.25	Resistant	> 64	Sensitive	1	Resistant	> 64
364M	meat	lubelskie	2010-11-29	36	Resistant	8	Sensitive	<= 1	Sensitive	0.5	Resistant	> 64	Sensitive	1	Sensitive	<= 0.5
365M	meat	lubelskie	2010-11-29	16	Resistant	8	Sensitive	<= 1	Sensitive	0.25	Resistant	> 64	Sensitive	1	Resistant	> 64
366M	meat	lubelskie	2010-11-29	16	Resistant	8	Sensitive	<= 1	Sensitive	<= 0.12	Resistant	64	Sensitive	0.5	Resistant	64
367M	meat	lubelskie	2010-11-29	49	Resistant	4	Sensitive	<= 1	Sensitive	<= 0.12	Resistant	32	Sensitive	0.5	Resistant	32
368M	meat	lubelskie	2011-01-31	1664	Resistant	8	Sensitive	<= 1	Sensitive	0.25	Resistant	> 64	Sensitive	1	Resistant	> 64
369M	meat	lubelskie	2011-01-31	1664	Resistant	8	Sensitive	<= 1	Sensitive	0.25	Resistant	64	Sensitive	1	Resistant	> 64
370M	meat	lubelskie	2011-01-31	36	Resistant	8	Sensitive	<= 1	Sensitive	1	Resistant	> 64	Sensitive	1	Sensitive	<= 0.5
371M	meat	lubelskie	2011-03-28	239	Resistant	16	Sensitive	<= 1	Sensitive	0.25	Resistant	> 64	Sensitive	1	Sensitive	<= 0.5
372M	meat	lubelskie	2011-03-28	239	Resistant	16	Sensitive	<= 1	Sensitive	0.25	Resistant	> 64	Sensitive	1	Sensitive	<= 0.5
373M	meat	lubelskie	2011-03-28	239	Resistant	16	Sensitive	<= 1	Sensitive	0.25	Resistant	> 64	Sensitive	1	Sensitive	<= 0.5
374M	meat	lubelskie	2011-03-28	239	Resistant	8	Sensitive	<= 1	Sensitive	0.25	Resistant	64	Sensitive	1	Sensitive	<= 0.5
375M	meat	lubelskie	2011-03-28	239	Resistant	8	Sensitive	<= 1	Sensitive	0.25	Resistant	> 64	Sensitive	1	Sensitive	<= 0.5
376M	meat	lubelskie	2011-03-28	239	Resistant	8	Sensitive	<= 1	Sensitive	0.25	Resistant	> 64	Sensitive	1	Sensitive	<= 0.5
377M	meat	lubelskie	2011-03-28	239	Resistant	8	Sensitive	<= 1	Sensitive	0.25	Resistant	> 64	Sensitive	1	Sensitive	<= 0.5
378M	meat	lubelskie	2011-03-28	239	Resistant	4	Sensitive	<= 1	Sensitive	0.25	Resistant	> 64	Sensitive	1	Sensitive	<= 0.5
379M	meat	lubelskie	2011-08-08	36	Resistant	8	Sensitive	<= 1	Sensitive	0.25	Resistant	> 64	Sensitive	1	Sensitive	<= 0.5
380M	meat	lubelskie	2011-12-05	239	Resistant	8	Sensitive	<= 1	Sensitive	0.25	Resistant	> 64	Sensitive	1	Sensitive	<= 0.5
381M	meat	lubelskie	2011-12-05	239	Resistant	8	Sensitive	<= 1	Sensitive	0.25	Resistant	> 64	Sensitive	1	Sensitive	<= 0.5
382M	meat	lubelskie	2011-12-05	16	Resistant	8	Sensitive	<= 1	Sensitive	0.25	Resistant	> 64	Sensitive	1	Resistant	> 64
383M	meat	lubelskie	2011-12-05	239	Resistant	8	Sensitive	<= 1	Sensitive	0.25	Resistant	> 64	Sensitive	1	Sensitive	<= 0.5
384M	meat	lubelskie	2011-12-05	239	Resistant	4	Sensitive	<= 1	Sensitive	0.25	Resistant	> 64	Sensitive	1	Sensitive	<= 0.5
385M	meat	lubelskie	2011-12-05	100	Resistant	16	Sensitive	<= 1	Sensitive	0.5	Resistant	> 64	Sensitive	1	Sensitive	<= 0.5
386M	meat	lubelskie	2011-12-05	16	Resistant	8	Sensitive	<= 1	Sensitive	0.25	Resistant	> 64	Sensitive	1	Resistant	> 64
387M	meat	lubelskie	2012-01-23	34	Resistant	16	Sensitive	<= 1	Sensitive	0.25	Resistant	> 64	Resistant	> 16	Resistant	> 64
388M	meat	lubelskie	2012-01-23	21	Resistant	8	Sensitive	<= 1	Sensitive	0.25	Resistant	> 64	Sensitive	1	Sensitive	<= 0.5
389M	meat	lubelskie	2012-02-06	117	Resistant	8	Sensitive	<= 1	Sensitive	0.25	Resistant	64	Sensitive	1	Sensitive	<= 0.5
390M	meat	lubelskie	2012-04-23	10	Resistant	8	Sensitive	<= 1	Sensitive	0.25	Resistant	> 64	Sensitive	1	Resistant	> 64
391M	meat	lubelskie	2012-04-23	10	Resistant	4	Sensitive	<= 1	Sensitive	0.25	Resistant	> 64	Sensitive	1	Resistant	> 64
392M	meat	lubelskie	2012-04-23	36	Resistant	8	Sensitive	<= 1	Sensitive	0.25	Resistant	> 64	Resistant	> 16	Resistant	> 64
393M	meat	lubelskie	2012-04-23	36	Resistant	8	Sensitive	<= 1	Sensitive	0.5	Resistant	> 64	Resistant	> 16	Resistant	> 64
394M	meat	lubelskie	2012-04-23	10	Resistant	8	Sensitive	<= 1	Sensitive	0.5	Resistant	> 64	Sensitive	1	Resistant	> 64
395M	meat	lubelskie	2012-04-23	10	Resistant	8	Sensitive	2	Sensitive	0.5	Resistant	> 64	Sensitive	2	Resistant	> 64
396M	meat	lubelskie	2012-04-23	10	Resistant	8	Sensitive	<= 1	Sensitive	0.25	Resistant	> 64	Sensitive	1	Resistant	> 64
397M	meat	lubelskie	2012-05-09	10	Resistant	8	Sensitive	<= 1	Sensitive	0.25	Resistant	> 64	Sensitive	1	Resistant	> 64
398M	meat	lubelskie	2012-05-09	10	Resistant	4	Sensitive	<= 1	Sensitive	0.5	Resistant	> 64	Sensitive	1	Resistant	> 64
399M	meat	lubelskie	2012-05-09	36	Resistant	8	Sensitive	<= 1	Sensitive	0.5	Resistant	> 64	Resistant	> 16	Resistant	> 64
400M	meat	lubelskie	2012-05-09	36	Resistant	8	Sensitive	<= 1	Sensitive	0.25	Resistant	> 64	Resistant	> 16	Resistant	> 64
401M	meat	lubelskie	2012-07-09	67	Resistant	16	Sensitive	<= 1	Sensitive	0.5	Resistant	> 64	Sensitive	1	Sensitive	<= 0.5
402M	meat	lubelskie	2012-07-09	49	Resistant	8	Sensitive	<= 1	Sensitive	0.5	Resistant	> 64	Sensitive	2	Resistant	64
403M	meat	lubelskie	2012-07-09	36	Resistant	16	Sensitive	<= 1	Sensitive	0.5	Resistant	> 64	Sensitive	1	Resistant	> 64
404M	meat	lubelskie	2012-07-09	190	Resistant	4	Sensitive	<= 1	Sensitive	0.25	Resistant	64	Sensitive	1	Sensitive	<= 0.5
405M	meat	lubelskie	2012-07-23	36	Resistant	16	Sensitive	<= 1	Sensitive	0.25	Resistant	> 64	Sensitive	2	Resistant	> 64
406M	meat	lubelskie	2012-07-23	36	Resistant	16	Sensitive	<= 1	Sensitive	0.25	Resistant	> 64	Sensitive	1	Resistant	64
407M	meat	lubelskie	2012-07-23	174	Resistant	1	Sensitive	<= 1	Sensitive	0.25	Resistant	> 64	Sensitive	1	Sensitive	<= 0.5
408M	meat	lubelskie	2012-07-23	190	Resistant	4	Sensitive	<= 1	Sensitive	0.25	Resistant	64	Sensitive	1	Sensitive	<= 0.5
409M	meat	lubelskie	2012-09-19	21	Resistant	8	Sensitive	<= 1	Sensitive	<= 0.12	Resistant	64	Sensitive	0.5	Sensitive	<= 0.5
410M	meat	lubelskie	2012-09-19	21	Resistant	8	Sensitive	<= 1	Sensitive	0.25	Resistant	> 64	Sensitive	1	Sensitive	<= 0.5
411M	meat	lubelskie	2012-09-19	278	Resistant	8	Sensitive	<= 1	Sensitive	0.25	Resistant	> 64	Sensitive	1	Sensitive	<= 0.5
412M	meat	lubelskie	2012-10-17	49	Resistant	8	Sensitive	<= 1	Sensitive	0.5	Resistant	> 64	Sensitive	2	Resistant	64
413M	meat	lubelskie	2012-10-17	49	Resistant	8	Sensitive	<= 1	Sensitive	0.5	Resistant	> 64	Sensitive	2	Resistant	64
414M	meat	lubelskie	2012-10-17	265	Resistant	8	Resistant	>128	Sensitive	0.25	Resistant	64	Sensitive	1	Resistant	> 64
415M	meat	lubelskie	2012-10-22	54	Resistant	16	Sensitive	<= 1	Sensitive	0.5	Resistant	> 64	Sensitive	1	Resistant	64
416M	meat	lubelskie	2012-10-22	54	Resistant	8	Sensitive	<= 1	Sensitive	0.25	Resistant	> 64	Sensitive	1	Resistant	64
417M	meat	lubelskie	2012-10-22	36	Resistant	8	Sensitive	<= 1	Sensitive	0.5	Resistant	> 64	Sensitive	2	Resistant	64
418M	meat	lubelskie	2012-10-22	287	Resistant	4	Sensitive	<= 1	Sensitive	0.25	Resistant	> 64	Sensitive	1	Sensitive	<= 0.5
419M	meat	lubelskie	2012-10-22	54	Resistant	8	Sensitive	<= 1	Sensitive	0.5	Resistant	> 64	Sensitive	1	Resistant	64
420M	meat	lubelskie	2015-10-19	287	Resistant	8	Sensitive	<= 1	Sensitive	0.25	Resistant	> 64	Sensitive	1	Sensitive	<= 0.5
421M	meat	lubelskie	2015-10-19	11	Resistant	4	Sensitive	<= 1	Sensitive	0.5	Resistant	> 64	Sensitive	1	Sensitive	<= 0.5
422M	meat	lubelskie	2015-10-19	11	Resistant	8	Sensitive	<= 1	Sensitive	0.5	Resistant	> 64	Sensitive	1	Sensitive	<= 0.5
423M	meat	lubelskie	2015-10-19	11	Resistant	4	Sensitive	<= 1	Sensitive	0.5	Resistant	> 64	Sensitive	1	Sensitive	<= 0.5
424M	meat	lubelskie	2015-10-19	54	Resistant	16	Sensitive	<= 1	Sensitive	0.25	Resistant	> 64	Sensitive	1	Resistant	> 64
425M	meat	lubelskie	2015-10-19	9	Resistant	> 16	Sensitive	<= 1	Sensitive	0.5	Resistant	> 64	Sensitive	2	Sensitive	<= 0.5
426M	meat	lubelskie	2015-10-19	36	Resistant	> 16	Sensitive	<= 1	Sensitive	0.5	Resistant	2	Resistant	> 16	Resistant	> 64
427M	meat	lubelskie	2015-10-26	287	Resistant	8	Sensitive	<= 1	Sensitive	0.5	Resistant	> 64	Sensitive	1	Sensitive	<= 0.5
428M	meat	lubelskie	2015-11-02	18	Resistant	> 16	Sensitive	<= 1	Sensitive	0.25	Resistant	> 64	Sensitive	1	Resistant	> 64
429M	meat	lubelskie	2015-11-02	16	Resistant	8	Sensitive	<= 1	Sensitive	0.25	Resistant	> 64	Sensitive	1	Resistant	> 64
430M	meat	lubelskie	2015-11-02	15	Resistant	16	Sensitive	<= 1	Sensitive	0.5	Resistant	> 64	Sensitive	2	Sensitive	<= 0.5
431M	meat	lubelskie	2015-11-02	100	Resistant	> 16	Sensitive	<= 1	Sensitive	0.25	Resistant	> 64	Sensitive	2	Resistant	> 64
432M	meat	lubelskie	2015-11-02	5	Resistant	16	Sensitive	<= 1	Sensitive	0.5	Resistant	> 64	Sensitive	1	Sensitive	<= 0.5
433M	meat	lubelskie	2015-11-16	16	Resistant	8	Sensitive	<= 1	Sensitive	0.5	Resistant	> 64	Sensitive	2	Resistant	> 64
434M	meat	lubelskie	2015-11-16	287	Resistant	4	Sensitive	<= 1	Sensitive	0.5	Resistant	> 64	Resistant	> 16	Resistant	> 64
435M	meat	lubelskie	2015-11-23	222	Sensitive	<= 0.12	Sensitive	<= 1	Sensitive	0.5	Sensitive	4	Sensitive	1	Resistant	64
436M	meat	lubelskie	2015-11-23	5	Resistant	8	Resistant	128	Sensitive	0.25	Resistant	32	Sensitive	2	Resistant	64
437M	meat	lubelskie	2015-11-23	5	Sensitive	<= 0.12	Sensitive	<= 1	Sensitive	0.5	Sensitive	4	Sensitive	1	Sensitive	<= 0.5
438M	meat	lubelskie	2015-11-23	287	Resistant	4	Sensitive	<= 1	Sensitive	0.5	Resistant	> 64	Resistant	> 16	Resistant	64
439M	meat	lubelskie	2015-11-23	14	Resistant	8	Sensitive	<= 1	Sensitive	0.5	Resistant	> 64	Sensitive	2	Resistant	> 64
440M	meat	lubelskie	2015-11-30	287	Resistant	4	Sensitive	<= 1	Sensitive	0.25	Resistant	64	Sensitive	1	Resistant	64
441M	meat	lubelskie	2015-11-30	8	Resistant	8	Sensitive	<= 1	Sensitive	0.25	Resistant	32	Sensitive	4	Resistant	32
442M	meat	lubelskie	2015-11-30	966	Sensitive	<= 0.12	Sensitive	<= 1	Sensitive	0.5	Sensitive	4	Sensitive	1	Sensitive	<= 0.5
443M	meat	lubelskie	2015-11-30	105	Resistant	> 16	Sensitive	<= 1	Sensitive	0.5	Resistant	> 64	Sensitive	2	Sensitive	<= 0.5
444M	meat	lubelskie	2015-12-07	265	Resistant	16	Sensitive	<= 1	Sensitive	0.25	Resistant	> 64	Sensitive	1	Resistant	> 64
445M	meat	lubelskie	2015-12-07	22	Resistant	16	Sensitive	<= 1	Sensitive	0.5	Resistant	> 64	Sensitive	1	Sensitive	<= 0.5
446M	meat	lubelskie	2015-12-07	16	Resistant	8	Sensitive	<= 1	Sensitive	0.5	Resistant	> 64	Sensitive	2	Resistant	> 64
447M	meat	lubelskie	2015-12-07	781	Resistant	8	Sensitive	<= 1	Sensitive	0.25	Resistant	> 64	Resistant	> 16	Resistant	16
448M	meat	lubelskie	2015-12-07	36	Resistant	> 16	Sensitive	<= 1	Sensitive	0.25	Resistant	2	Resistant	> 16	Resistant	> 64
449M	meat	lubelskie	2015-12-14	9	Resistant	> 16	Sensitive	<= 1	Sensitive	0.25	Resistant	> 64	Sensitive	1	Sensitive	1
450M	meat	lubelskie	2016-06-01	423	Resistant	> 16	Sensitive	<= 1	Sensitive	0.25	Resistant	> 64	Resistant	> 16	Resistant	> 64
451M	meat	lubelskie	2016-06-01	36	Resistant	8	Sensitive	<= 1	Sensitive	0.25	Resistant	> 64	Sensitive	1	Sensitive	<= 0.5
452M	meat	lubelskie	2016-06-01	21	Resistant	8	Sensitive	<= 1	Sensitive	0.5	Resistant	> 64	Sensitive	1	Sensitive	<= 0.5
453M	meat	lubelskie	2016-06-01	16	Resistant	8	Sensitive	<= 1	Sensitive	0.5	Resistant	> 64	Sensitive	1	Resistant	> 64
454M	meat	lubelskie	2016-06-01	54	Resistant	> 16	Sensitive	<= 1	Sensitive	0.25	Resistant	> 64	Sensitive	1	Resistant	> 64
456M	meat	lubelskie	2016-07-08	1424	Resistant	8	Sensitive	<= 1	Sensitive	0.25	Resistant	> 64	Sensitive	1	Sensitive	<= 0.5
457M	meat	lubelskie	2016-07-08	121	Resistant	16	Sensitive	<= 1	Sensitive	0.5	Resistant	> 64	Sensitive	2	Sensitive	1
458M	meat	lubelskie	2016-07-08	278	Resistant	8	Sensitive	<= 1	Sensitive	0.25	Resistant	> 64	Sensitive	1	Sensitive	<= 0.5
459M	meat	lubelskie	2016-07-08	16	Resistant	8	Sensitive	<= 1	Sensitive	0.25	Resistant	> 64	Sensitive	1	Resistant	> 64
460M	meat	lubelskie	2016-07-13	350	Resistant	> 16	Sensitive	<= 1	Sensitive	0.5	Resistant	> 64	Sensitive	2	Resistant	> 64
461M	meat	lubelskie	2016-07-13	67	Resistant	16	Sensitive	<= 1	Sensitive	0.5	Resistant	> 64	Sensitive	2	Sensitive	<= 0.5
462M	meat	lubelskie	2016-07-13	34	Resistant	> 16	Sensitive	<= 1	Sensitive	0.25	Resistant	> 64	Sensitive	1	Resistant	> 64
463M	meat	lubelskie	2016-07-13	18	Resistant	> 16	Sensitive	<= 1	Sensitive	0.25	Resistant	> 64	Sensitive	1	Resistant	> 64
464M	meat	lubelskie	2016-07-13	222	Resistant	8	Sensitive	<= 1	Sensitive	0.25	Resistant	> 64	Sensitive	1	Resistant	64
465M	meat	lubelskie	2016-07-13	287	Resistant	4	Sensitive	<= 1	Sensitive	0.5	Resistant	> 64	Resistant	> 16	Resistant	> 64
466M	meat	lubelskie	2016-07-13	287	Resistant	4	Sensitive	<= 1	Sensitive	0.25	Resistant	> 64	Resistant	> 16	Resistant	> 64
467M	meat	lubelskie	2016-07-13	287	Resistant	4	Sensitive	<= 1	Sensitive	0.5	Resistant	> 64	Resistant	> 16	Resistant	> 64
469M	meat	lubelskie	2016-07-20	1424	Resistant	4	Sensitive	<= 1	Sensitive	<= 0.12	Resistant	32	Sensitive	0.5	Sensitive	<= 0.5
470M	meat	lubelskie	2016-07-20	49	Resistant	16	Sensitive	<= 1	Sensitive	0.25	Resistant	64	Sensitive	<= 0.25	Resistant	> 64
471H	human	małopolskie	2011-01-27	54	Resistant	> 16	Sensitive	<= 1	Sensitive	0.25	Resistant	> 64	Sensitive	1	Resistant	> 64	1 year	sick
472H	human	mazowieckie	2011-05-17	49	Sensitive	<= 0.12	Sensitive	<= 1	Sensitive	0.5	Sensitive	4	Sensitive	2	Sensitive	<= 0.5	1 year	fever
473H	human	mazowieckie	2011-06-09	239	Sensitive	<= 0.12	Sensitive	<= 1	Sensitive	0.5	Sensitive	4	Sensitive	2	Sensitive	<= 0.5	3 years	lack of data
474H	human	mazowieckie	2011-06-13	54	Resistant	> 16	Sensitive	<= 1	Sensitive	0.5	Resistant	> 64	Sensitive	2	Resistant	> 64	3 years	bloody diarrhea
475H	human	świętokrzyskie	2011-06-13	21	Sensitive	<= 0.12	Sensitive	<= 1	Sensitive	0.25	Sensitive	4	Sensitive	1	Sensitive	<= 0.5	3 years	sick
476H	human	mazowieckie	2011-07-07	78	Resistant	16	Sensitive	<= 1	Sensitive	0.5	Resistant	> 64	Sensitive	2	Resistant	> 64	1 year	bloody diarrhea
477H	human	mazowieckie	2011-07-19	21	Sensitive	<= 0.12	Sensitive	<= 1	Sensitive	0.25	Sensitive	4	Sensitive	2	Sensitive	<= 0.5	1 year	confirmed urinary tract infection
478H	human	śląskie	2011-07-10	1664	Resistant	8	Sensitive	<= 1	Sensitive	0.5	Resistant	> 64	Sensitive	1	Resistant	64	1 year	sick
479H	human	śląskie	2011-06-15	1424	Resistant	8	Sensitive	<= 1	Sensitive	0.25	Resistant	64	Sensitive	1	Sensitive	<= 0.5	1 month	sick
480H	human	śląskie	2011-07-15	36	Resistant	8	Sensitive	<= 1	Sensitive	0.5	Resistant	> 64	Sensitive	2	Resistant	64	2 years	sick
481H	human	śląskie	2011-08-04	105	Resistant	> 16	Sensitive	<= 1	Sensitive	0.25	Resistant	> 64	Sensitive	1	Sensitive	<= 0.5	1 year	lack of data
482H	human	śląskie	2011-06-20	190	Sensitive	<= 0.12	Sensitive	<= 1	Sensitive	0.25	Sensitive	2	Sensitive	1	Sensitive	<= 0.5	64 years	sick
484H	human	mazowieckie	2011-08-19	49	Sensitive	<= 0.12	Sensitive	<= 1	Sensitive	0.5	Sensitive	4	Sensitive	2	Resistant	64	4 years	lack of data
485H	human	mazowieckie	2011-08-16	34	Resistant	8	Sensitive	<= 1	Sensitive	0.25	Resistant	64	Sensitive	1	Sensitive	<= 0.5	8 years	lack of data
486H	human	mazowieckie	2011-09-13	57	Resistant	> 16	Sensitive	<= 1	Sensitive	0.5	Resistant	> 64	Sensitive	1	Resistant	> 64	1 year	lack of data
487H	human	śląskie	2011-08-08	34	Resistant	> 16	Sensitive	<= 1	Sensitive	0.25	Resistant	> 64	Sensitive	1	Resistant	2	19 years	sick
488H	human	śląskie	2011-08-09	105	Resistant	8	Sensitive	<= 1	Sensitive	0.25	Resistant	> 64	Sensitive	1	Resistant	64	3 years	lack of data
489H	human	śląskie	2011-09-15	16	Resistant	8	Sensitive	<= 1	Sensitive	0.25	Resistant	> 64	Sensitive	1	Resistant	64	1 year	sick
490H	human	śląskie	2011-09-16	14	Resistant	8	Sensitive	<= 1	Sensitive	0.25	Resistant	> 64	Sensitive	1	Resistant	64	1 year	sick
491H	human	śląskie	2011-09-16	8	Sensitive	<= 0.12	Sensitive	<= 1	Sensitive	0.25	Sensitive	4	Sensitive	1	Sensitive	<= 0.5	2 years	sick
492H	human	śląskie	2011-09-16	14	Resistant	8	Sensitive	<= 1	Sensitive	0.25	Resistant	> 64	Sensitive	1	Resistant	64	10 years	sick
493H	human	śląskie	2011-09-19	14	Resistant	4	Sensitive	<= 1	Sensitive	0.5	Resistant	> 64	Sensitive	2	Sensitive	<= 0.5	61 years	sick
494H	human	mazowieckie	2011-10-06	14	Resistant	8	Sensitive	<= 1	Sensitive	0.5	Resistant	> 64	Sensitive	1	Resistant	> 64	3 years	diarrhea
495H	human	mazowieckie	2011-10-12	5	Resistant	16	Sensitive	<= 1	Sensitive	0.5	Resistant	> 64	Sensitive	1	Sensitive	<= 0.5	8 months	diarrhea
496H	human	mazowieckie	2011-11-28	57	Sensitive	<= 0.12	Sensitive	<= 1	Sensitive	0.5	Sensitive	4	Sensitive	2	Sensitive	<= 0.5	1,5 year	diarrhea
497H	human	mazowieckie	2011-11-23	278	Resistant	8	Sensitive	<= 1	Sensitive	0.25	Resistant	> 64	Sensitive	1	Resistant	> 64	8 months	gastro-intestinal disorders
498H	human	mazowieckie	2012-12-04	21	Resistant	> 16	Sensitive	<= 1	Sensitive	0.5	Resistant	> 64	Sensitive	1	Sensitive	<= 0.5	8 months	lack of data
499H	human	mazowieckie	2011-12-11	222	Resistant	8	Sensitive	<= 1	Sensitive	0.25	Resistant	> 64	Sensitive	1	Resistant	> 64	2 years	diarrhea
500H	human	mazowieckie	2011-12-15	5	Resistant	8	Sensitive	<= 1	Sensitive	0.5	Resistant	> 64	Sensitive	2	Sensitive	<= 0.5	1 year	after convulsions
501H	human	mazowieckie	2012-01-11	34	Resistant	8	Sensitive	<= 1	Sensitive	0.5	Resistant	> 64	Sensitive	1	Resistant	64	2 years	diarrhea, garstro-intestinal disorders
502H	human	mazowieckie	2012-01-10	222	Resistant	8	Sensitive	<= 1	Sensitive	0.25	Resistant	> 64	Sensitive	1	Resistant	64	23 years	prolonged garsto-intestinal disorders (6 weeks)
503H	human	mazowieckie	2012-02-14	36	Resistant	8	Sensitive	<= 1	Sensitive	0.25	Resistant	> 64	Sensitive	1	Resistant	64	lack of data	diarrhea
504H	human	mazowieckie	2012-02-14	14	Resistant	8	Sensitive	<= 1	Sensitive	0.25	Resistant	> 64	Sensitive	1	Resistant	64	lack of data	diarrhea
505H	human	śląskie	2012-01-12	36	Resistant	8	Sensitive	<= 1	Sensitive	0.5	Resistant	> 64	Sensitive	2	Sensitive	<= 0.5	2 years	sick
506H	human	śląskie	2012-01-19	54	Resistant	8	Sensitive	<= 1	Sensitive	0.25	Resistant	> 64	Sensitive	1	Resistant	64	2 years	sick
507H	human	śląskie	2012-01-30	21	Resistant	> 16	Sensitive	<= 1	Sensitive	0.5	Resistant	> 64	Sensitive	2	Sensitive	<= 0.5	3 years	sick
508H	human	śląskie	2012-02-06	54	Resistant	16	Sensitive	<= 1	Sensitive	0.25	Resistant	> 64	Sensitive	1	Resistant	64	2 years	sick
509H	human	śląskie	2012-01-12	49	Sensitive	<= 0.12	Sensitive	<= 1	Sensitive	0.5	Sensitive	4	Resistant	> 16	Resistant	64	1,5 year	sick
510H	human	śląskie	2012-01-17	16	Resistant	8	Sensitive	<= 1	Sensitive	0.5	Resistant	> 64	Sensitive	2	Resistant	> 64	9 months	sick
511H	human	śląskie	2012-01-27	54	Resistant	8	Sensitive	<= 1	Sensitive	0.25	Resistant	> 64	Sensitive	1	Resistant	64	3 years	sick
512H	human	mazowieckie	2012-03-12	1664	Resistant	8	Sensitive	<= 1	Sensitive	0.5	Resistant	> 64	Sensitive	1	Resistant	> 64	1 year	lack of data
513H	human	mazowieckie	2012-03-24	36	Resistant	16	Sensitive	<= 1	Sensitive	0.5	Sensitive	2	Resistant	> 16	Resistant	> 64	1 year	diarrhea
514H	human	mazowieckie	2012-03-22	278	Resistant	8	Sensitive	<= 1	Sensitive	0.25	Resistant	64	Sensitive	1	Resistant	> 64	2 months	lack of data
515H	human	śląskie	2012-03-05	105	Resistant	8	Sensitive	<= 1	Sensitive	0.5	Resistant	> 64	Sensitive	2	Sensitive	<= 0.5	5 years	sick
516H	human	śląskie	2012-03-08	16	Resistant	8	Sensitive	<= 1	Sensitive	0.25	Resistant	> 64	Sensitive	1	Resistant	64	74 years	sick
517H	human	śląskie	2012-03-19	53	Resistant	16	Sensitive	<= 1	Sensitive	0.5	Resistant	> 64	Sensitive	2	Resistant	> 64	2 years	sick
518H	human	śląskie	2012-03-23	100	Resistant	> 16	Sensitive	<= 1	Sensitive	0.5	Resistant	> 64	Resistant	> 16	Resistant	> 64	2 years	sick
520H	human	mazowieckie	2012-04-04	78	Resistant	16	Sensitive	<= 1	Sensitive	0.5	Resistant	> 64	Sensitive	1	Resistant	64	3 years	bloody diarrhea
521H	human	mazowieckie	2012-04-27	16	Resistant	8	Sensitive	<= 1	Sensitive	0.5	Resistant	> 64	Sensitive	2	Resistant	> 64	7 years	diarrhea, vomiting, fever
522H	human	mazowieckie	2012-05-13	16	Resistant	8	Sensitive	<= 1	Sensitive	0.5	Resistant	> 64	Sensitive	1	Resistant	> 64	1 year	diarrhea
523H	human	małopolskie	2012-05-13	54	Resistant	8	Sensitive	<= 1	Sensitive	0.5	Resistant	> 64	Sensitive	2	Resistant	> 64	7 months	diarrhea
524H	human	małopolskie	2012-05-09	781	Resistant	> 16	Sensitive	<= 1	Sensitive	0.5	Resistant	> 64	Resistant	> 16	Resistant	32	1 month	diarrhea
525H	human	mazowieckie	2012-05-28	16	Resistant	8	Sensitive	<= 1	Sensitive	0.5	Resistant	> 64	Sensitive	1	Resistant	> 64	5 years	diarrhea, fever
526H	human	mazowieckie	2012-07-13	14	Sensitive	<= 0.12	Sensitive	<= 1	Sensitive	0.5	Sensitive	4	Sensitive	2	Resistant	64	5 months	blood in feces, fever
527H	human	mazowieckie	2012-07-05	14	Sensitive	<= 0.12	Sensitive	<= 1	Sensitive	0.5	Sensitive	4	Sensitive	2	Resistant	64	6 years	bloody diarrhea (10 times a day), abdominal pains, fever, vomiting (once)
528H	human	śląskie	2012-07-20	208	Resistant	> 16	Sensitive	<= 1	Sensitive	0.25	Resistant	> 64	Resistant	> 16	Resistant	64	2 years	sick
529H	human	śląskie	2012-07-09	16	Resistant	8	Sensitive	<= 1	Sensitive	0.5	Resistant	> 64	Sensitive	1	Resistant	> 64	4 years	sick
530H	human	śląskie	2012-08-02	419	Resistant	16	Sensitive	<= 1	Sensitive	0.5	Resistant	> 64	Sensitive	2	Sensitive	<= 0.5	5 years	sick
532H	human	kujawsko-pomorskie	2012-09-10	982	Sensitive	<= 0.12	Sensitive	<= 1	Sensitive	0.5	Sensitive	4	Sensitive	4	Sensitive	<= 0.5	79 years	diarrhea (patient with cancer)
533H	human	śląskie	2012-10-05	121	Resistant	8	Sensitive	<= 1	Sensitive	0.5	Resistant	> 64	Sensitive	1	Sensitive	<= 0.5	52 years	lack of data
534H	human	mazowieckie	2012-10-17	78	Resistant	16	Sensitive	<= 1	Sensitive	0.5	Resistant	> 64	Sensitive	2	Resistant	> 64	7 years	abdominal pain, blood in feces
535H	human	kujawsko-pomorskie	2012-10-23	34	Resistant	> 16	Sensitive	<= 1	Sensitive	0.5	Resistant	> 64	Sensitive	2	Resistant	2	16 years	sick
536H	human	kujawsko-pomorskie	2012-11-02	16	Resistant	8	Sensitive	<= 1	Sensitive	0.5	Resistant	> 64	Sensitive	2	Resistant	> 64	1,5 year	sick
537H	human	mazowieckie	2012-11-06	10	Resistant	8	Sensitive	<= 1	Sensitive	0.5	Resistant	> 64	Sensitive	1	Sensitive	<= 0.5	1 year	diarrhea with blood and mucus, fever
538H	human	mazowieckie	2012-12-07	78	Resistant	> 16	Sensitive	<= 1	Sensitive	0.5	Resistant	> 64	Sensitive	2	Resistant	> 64	6 years	bloody diarrhea, abdominal pain
539H	human	mazowieckie	2012-12-24	222	Resistant	8	Sensitive	<= 1	Sensitive	0.5	Resistant	> 64	Sensitive	1	Resistant	> 64	7 months	fever, watery diarrhea, dehydration
540H	human	mazowieckie	2013-01-08	256	Resistant	8	Sensitive	<= 1	Sensitive	0.5	Resistant	> 64	Sensitive	1	Resistant	> 64	2 years	gastro-intestinal disorders
541H	human	mazowieckie	2016-01-07	278	Resistant	8	Sensitive	<= 1	Sensitive	0.5	Resistant	> 64	Sensitive	1	Resistant	> 64	1 year	diarrhea
542H	human	mazowieckie	2013-03-04	67	Resistant	16	Sensitive	<= 1	Sensitive	0.5	Resistant	> 64	Resistant	> 16	Resistant	> 64	3 years	lack of data
543H	human	małopolskie	2013-02-27	78	Resistant	8	Sensitive	<= 1	Sensitive	0.5	Resistant	> 64	Sensitive	1	Resistant	64	10 years	sick
544H	human	mazowieckie	2013-03-25	1668	Resistant	8	Sensitive	<= 1	Sensitive	0.5	Resistant	> 64	Sensitive	2	Sensitive	<= 0.5	2 years	lack of data
545H	human	mazowieckie	2013-04-18	16	Resistant	8	Sensitive	<= 1	Sensitive	0.5	Resistant	> 64	Sensitive	1	Resistant	> 64	3 years	diarrhea
546H	human	mazowieckie	2013-04-08	34	Resistant	8	Sensitive	<= 1	Sensitive	0.5	Resistant	> 64	Sensitive	1	Resistant	> 64	14 years	diarrhea, abdominal pain
547H	human	mazowieckie	2013-04-29	78	Resistant	16	Sensitive	<= 1	Sensitive	0.5	Resistant	> 64	Sensitive	2	Resistant	> 64	1 year	gastro-intestinal disorders
548H	human	małopolskie	2013-05-20	239	Sensitive	<= 0.12	Sensitive	<= 1	Sensitive	0.5	Sensitive	4	Sensitive	2	Sensitive	<= 0.5	3 years	sick
549H	human	małopolskie	2013-05-24	16	Resistant	8	Sensitive	<= 1	Sensitive	0.5	Resistant	> 64	Sensitive	1	Resistant	> 64	1 year	sick
550H	human	małopolskie	2013-05-22	982	Resistant	8	Sensitive	<= 1	Sensitive	1	Resistant	> 64	Sensitive	2	Sensitive	<= 0.5	2 years	sick
551H	human	małopolskie	2013-07-26	78	Resistant	8	Sensitive	<= 1	Sensitive	0.5	Resistant	> 64	Sensitive	2	Resistant	64	13 years	sick
552H	human	mazowieckie	2013-08-05	639	Sensitive	<= 0.12	Sensitive	<= 1	Sensitive	0.5	Sensitive	4	Sensitive	1	Sensitive	<= 0.5	1 year	lack of data
553H	human	mazowieckie	2013-08-13	222	Resistant	8	Sensitive	<= 1	Sensitive	0.25	Resistant	> 64	Sensitive	1	Resistant	> 64	1 year	lack of data
554H	human	małopolskie	2013-10-01	190	Resistant	4	Sensitive	<= 1	Sensitive	0.5	Resistant	> 64	Sensitive	1	Sensitive	<= 0.5	1 year	diarrhea
555H	human	małopolskie	2013-09-25	9	Sensitive	<= 0.12	Sensitive	<= 1	Sensitive	0.5	Sensitive	4	Sensitive	1	Resistant	> 64	6 months	sick
556H	human	małopolskie	2013-10-01	16	Resistant	8	Sensitive	<= 1	Sensitive	0.5	Resistant	> 64	Sensitive	2	Resistant	> 64	2 months	sick
557H	human	małopolskie	2013-10-04	16	Resistant	8	Sensitive	<= 1	Sensitive	0.5	Resistant	> 64	Sensitive	1	Resistant	> 64	2 years	sick
558H	human	małopolskie	2013-10-07	287	Resistant	4	Sensitive	<= 1	Sensitive	0.5	Resistant	> 64	Sensitive	1	Sensitive	<= 0.5	8 years	diarrhea, abdominal pain
559H	human	małopolskie	2013-10-08	67	Resistant	16	Sensitive	<= 1	Sensitive	0.5	Resistant	> 64	Sensitive	1	Resistant	2	1 year	sick
560H	human	mazowieckie	2013-10-21	121	Resistant	16	Sensitive	<= 1	Sensitive	0.25	Resistant	> 64	Sensitive	1	Sensitive	<= 0.5	1,5 year	diarrhea, vomiting, fever
561H	human	mazowieckie	2013-10-25	16	Resistant	8	Sensitive	<= 1	Sensitive	0.25	Resistant	> 64	Sensitive	1	Resistant	> 64	1 year	bloody diarrhea
562H	human	małopolskie	2013-11-06	16	Resistant	8	Sensitive	<= 1	Sensitive	0.5	Resistant	> 64	Resistant	> 16	Resistant	> 64	1 year	lack of data
563H	human	małopolskie	2013-11-06	16	Resistant	8	Sensitive	<= 1	Sensitive	0.5	Resistant	> 64	Sensitive	1	Resistant	> 64	1 year	lack of data
564H	human	mazowieckie	2013-11-12	54	Resistant	16	Sensitive	<= 1	Sensitive	0.5	Resistant	> 64	Sensitive	1	Resistant	> 64	1 year	lack of data
565H	human	mazowieckie	2013-11-13	36	Resistant	8	Sensitive	<= 1	Sensitive	1	Resistant	> 64	Sensitive	2	Sensitive	<= 0.5	1 year	lack of data
566H	human	małopolskie	2013-11-13	36	Resistant	8	Sensitive	<= 1	Sensitive	0.5	Resistant	> 64	Sensitive	2	Sensitive	1	8 years	sick
567H	human	mazowieckie	2013-11-15	16	Resistant	8	Sensitive	<= 1	Sensitive	1	Resistant	> 64	Sensitive	1	Resistant	> 64	8 years	diarrhea, nausea, fever
568H	human	małopolskie	2013-11-15	16	Resistant	8	Sensitive	<= 1	Sensitive	0.5	Resistant	> 64	Sensitive	1	Resistant	> 64	2 years	lack of data
569H	human	małopolskie	2013-12-05	36	Resistant	8	Sensitive	<= 1	Sensitive	0.5	Resistant	> 64	Sensitive	1	Sensitive	<= 0.5	1,5 year	sick
570H	human	mazowieckie	2013-12-06	78	Resistant	16	Sensitive	<= 1	Sensitive	0.25	Resistant	> 64	Sensitive	1	Resistant	64	15 years	lack of data
571H	human	małopolskie	2013-12-17	14	Resistant	> 16	Sensitive	<= 1	Sensitive	0.25	Resistant	> 64	Sensitive	1	Sensitive	<= 0.5	1,5 year	sick
572H	human	mazowieckie	2013-12-25	54	Resistant	> 16	Sensitive	<= 1	Sensitive	0.5	Resistant	> 64	Sensitive	2	Resistant	> 64	1 year	diarrhea
573H	human	mazowieckie	2014-05-09	278	Resistant	> 16	Resistant	>128	Sensitive	0.5	Resistant	> 64	Resistant	> 16	Resistant	> 64	14 years	lack of data
574H	human	mazowieckie	2014-10-23	16	Resistant	8	Sensitive	<= 1	Sensitive	0.5	Resistant	> 64	Sensitive	1	Resistant	> 64	12 years	diarrhea
575H	human	śląskie	2015-10-05	208	Resistant	8	Sensitive	<= 1	Sensitive	0.5	Resistant	> 64	Sensitive	1	Resistant	64	2 years	sick
576H	human	śląskie	2015-10-07	1671	Resistant	8	Sensitive	<= 1	Sensitive	0.5	Resistant	> 64	Sensitive	1	Resistant	> 64	1 year	sick
577H	human	śląskie	2015-11-06	287	Resistant	4	Sensitive	<= 1	Sensitive	0.25	Resistant	> 64	Resistant	> 16	Resistant	> 64	9 months	sick
578H	human	śląskie	2015-11-09	287	Resistant	4	Sensitive	<= 1	Sensitive	0.5	Resistant	> 64	Resistant	> 16	Resistant	> 64	1 month	sick
579H	human	śląskie	2015-11-09	14	Resistant	8	Sensitive	<= 1	Sensitive	0.25	Resistant	> 64	Sensitive	1	Resistant	64	7 months	sick
580H	human	śląskie	2015-11-16	21	Sensitive	0.25	Sensitive	<= 1	Sensitive	0.25	Sensitive	8	Sensitive	1	Sensitive	<= 0.5	6 months	sick
581H	human	śląskie	2015-11-16	21	Sensitive	<= 0.12	Sensitive	<= 1	Sensitive	0.25	Sensitive	4	Sensitive	1	Sensitive	<= 0.5	6 months	sick
583H	human	śląskie	2015-11-30	53	Sensitive	<= 0.12	Sensitive	<= 1	Sensitive	0.25	Sensitive	8	Sensitive	1	Sensitive	<= 0.5	1 year	sick
584H	human	śląskie	2015-12-03	14	Resistant	8	Sensitive	<= 1	Sensitive	0.5	Resistant	> 64	Sensitive	1	Sensitive	<= 0.5	2 years	sick
585H	human	śląskie	2015-12-04	287	Resistant	4	Sensitive	<= 1	Sensitive	0.5	Resistant	> 64	Resistant	> 16	Resistant	> 64	1 year	sick
586H	human	śląskie	2015-12-05	5	Sensitive	<= 0.12	Sensitive	<= 1	Sensitive	0.25	Sensitive	4	Sensitive	1	Sensitive	<= 0.5	2 months	sick
587H	human	śląskie	2015-12-10	54	Resistant	8	Sensitive	<= 1	Sensitive	0.25	Resistant	> 64	Sensitive	1	Resistant	64	2 years	sick
588H	human	śląskie	2015-12-11	1523	Resistant	16	Sensitive	<= 1	Sensitive	0.5	Resistant	> 64	Resistant	> 16	Resistant	> 64	1 year	sick
589H	human	śląskie	2015-12-15	287	Resistant	4	Sensitive	<= 1	Sensitive	0.25	Resistant	> 64	Resistant	> 16	Resistant	> 64	7 months	sick
590H	human	śląskie	2015-12-15	54	Resistant	8	Sensitive	<= 1	Sensitive	0.5	Resistant	> 64	Sensitive	1	Resistant	> 64	1,5 year	sick
591H	human	śląskie	2015-12-18	54	Resistant	8	Sensitive	<= 1	Sensitive	0.25	Resistant	> 64	Sensitive	1	Resistant	64	2 years	sick
592H	human	śląskie	2015-12-21	16	Resistant	8	Sensitive	<= 1	Sensitive	0.5	Resistant	> 64	Sensitive	1	Resistant	> 64	3 months	sick
593H	human	śląskie	2015-12-23	100	Resistant	> 16	Sensitive	<= 1	Sensitive	0.5	Resistant	> 64	Sensitive	1	Resistant	> 64	1 year	sick
594H	human	śląskie	2015-10-17	18	Resistant	8	Sensitive	<= 1	Sensitive	0.25	Resistant	> 64	Sensitive	1	Resistant	64	3 years	sick
595H	human	śląskie	2015-10-23	34	Resistant	4	Sensitive	<= 1	Sensitive	0.25	Resistant	> 64	Resistant	> 16	Resistant	> 64	19 years	sick
596H	human	śląskie	2015-11-28	11	Sensitive	<= 0.12	Sensitive	<= 1	Sensitive	0.25	Sensitive	4	Sensitive	1	Sensitive	<= 0.5	12 years	sick
597H	human	śląskie	2015-12-16	9	Resistant	8	Sensitive	<= 1	Sensitive	0.25	Resistant	> 64	Sensitive	1	Resistant	> 64	2,5 years	sick
598H	human	śląskie	2015-10-07	49	Sensitive	<= 0.12	Sensitive	<= 1	Sensitive	0.25	Sensitive	4	Sensitive	1	Sensitive	<= 0.5	1 year	convalescent
599H	human	śląskie	2015-10-17	34	Resistant	8	Sensitive	<= 1	Sensitive	0.25	Resistant	> 64	Sensitive	1	Resistant	> 64	7 years	convalescent
600H	human	śląskie	2015-10-21	287	Resistant	4	Sensitive	<= 1	Sensitive	0.25	Resistant	> 64	Sensitive	1	Resistant	> 64	1,5 year	convalescent
601H	human	śląskie	2015-10-23	9	Resistant	8	Sensitive	<= 1	Sensitive	0.25	Resistant	> 64	Sensitive	1	Sensitive	<= 0.5	2 years	person contacted with a patient
602H	human	śląskie	2015-10-23	34	Resistant	8	Sensitive	<= 1	Sensitive	<= 0.12	Resistant	64	Sensitive	0.5	Resistant	64	3 years	person contacted with a patient
603H	human	śląskie	2015-11-30	1665	Resistant	16	Sensitive	<= 1	Sensitive	0.25	Resistant	64	Sensitive	1	Sensitive	<= 0.5	2 years	lack of data
604H	human	śląskie	2015-12-27	54	Resistant	8	Sensitive	<= 1	Sensitive	0.25	Resistant	> 64	Sensitive	1	Resistant	64	32 years	person contacted with a patient
605H	human	śląskie	2015-12-23	54	Resistant	8	Sensitive	<= 1	Sensitive	0.25	Resistant	> 64	Sensitive	0.5	Resistant	64	4 years	person contacted with a patient
606H	human	śląskie	2015-12-23	54	Resistant	8	Sensitive	<= 1	Sensitive	0.5	Resistant	> 64	Sensitive	1	Resistant	64	2 years	person contacted with a patient
607H	human	śląskie	2015-12-23	54	Resistant	8	Sensitive	<= 1	Sensitive	0.25	Resistant	> 64	Sensitive	1	Resistant	> 64	2 years	person contacted with a patient
608H	human	śląskie	2015-12-24	54	Resistant	8	Sensitive	<= 1	Sensitive	0.25	Resistant	> 64	Sensitive	1	Resistant	64	49 years	person contacted with a patient
609H	human	śląskie	2015-12-24	54	Resistant	8	Sensitive	<= 1	Sensitive	0.5	Resistant	> 64	Sensitive	1	Resistant	> 64	1 year	person contacted with a patient
610H	human	śląskie	2015-12-24	54	Resistant	16	Sensitive	<= 1	Sensitive	0.5	Resistant	> 64	Sensitive	2	Resistant	> 64	3 years	person contacted with a patient
611H	human	śląskie	2015-12-24	54	Resistant	16	Sensitive	<= 1	Sensitive	0.5	Resistant	> 64	Sensitive	2	Resistant	> 64	1,5 year	person contacted with a patient
612H	human	śląskie	2015-12-27	54	Resistant	8	Sensitive	<= 1	Sensitive	0.5	Resistant	> 64	Sensitive	1	Resistant	> 64	2 years	person contacted with a patient
613H	human	śląskie	2015-12-27	54	Resistant	8	Sensitive	<= 1	Sensitive	0.5	Resistant	> 64	Sensitive	1	Resistant	> 64	1 year	person contacted with a patient
614H	human	śląskie	2015-10-27	16	Resistant	8	Sensitive	<= 1	Sensitive	0.5	Resistant	> 64	Sensitive	2	Resistant	> 64	11 years	sick
615H	human	śląskie	2015-11-06	208	Resistant	8	Sensitive	<= 1	Sensitive	0.5	Resistant	> 64	Resistant	> 16	Resistant	> 64	1 year	sick
616H	human	śląskie	2015-11-06	16	Resistant	8	Sensitive	<= 1	Sensitive	0.5	Resistant	> 64	Sensitive	1	Resistant	> 64	1 year	sick
617H	human	śląskie	2015-11-25	53	Sensitive	<= 0.12	Sensitive	<= 1	Sensitive	0.5	Sensitive	4	Sensitive	1	Sensitive	<= 0.5	9 months	sick
618H	human	śląskie	2015-11-26	287	Resistant	8	Sensitive	<= 1	Sensitive	0.5	Resistant	> 64	Sensitive	2	Sensitive	<= 0.5	7 months	sick
619H	human	śląskie	2015-12-04	8	Resistant	8	Sensitive	<= 1	Sensitive	0.5	Resistant	> 64	Sensitive	2	Sensitive	<= 0.5	12 years	sick
620H	human	śląskie	2015-12-04	121	Sensitive	<= 0.12	Sensitive	<= 1	Sensitive	0.5	Sensitive	4	Sensitive	1	Sensitive	<= 0.5	4 years	sick
621H	human	śląskie	2015-12-15	16	Resistant	8	Sensitive	<= 1	Sensitive	0.5	Resistant	> 64	Sensitive	2	Resistant	> 64	1 year	lack of data
622H	human	śląskie	2015-12-15	34	Resistant	> 16	Sensitive	<= 1	Sensitive	0.5	Resistant	> 64	Sensitive	1	Resistant	> 64	1,5 year	sick
623H	human	śląskie	2015-12-15	14	Resistant	8	Sensitive	<= 1	Sensitive	0.5	Resistant	> 64	Sensitive	2	Resistant	> 64	2 years	sick
624H	human	śląskie	2015-12-17	18	Resistant	16	Sensitive	<= 1	Sensitive	0.5	Resistant	> 64	Sensitive	1	Resistant	> 64	2 years	sick
625H	human	mazowieckie	2016-03-31	16	Resistant	8	Sensitive	<= 1	Sensitive	0.5	Resistant	> 64	Sensitive	1	Resistant	> 64	18 years	lack of data
*fla-SVR subtypes unique to: feces		poultry feces
		poultry carcacasses
		poultry meat
		human
fla-SVR subtypes common to all sources
