# Supplementary material for: flaA-SVR Based Genetic Diversity of Multiresistant Campylobacter jejuni Isolated From Chickens and Humans
Source: Front Microbiol. 2019 May 28;10:1176. doi: 10.3389/fmicb.2019.01176 (PMC6546949; doi:10.3389/fmicb.2019.01176)
Supplement: Supplementary file 3 [file Table_3.XLSX]

## Sheet: export
Table S3. Data used for determination of Simpson,s diversity indexes using on line tool (www.comparingpartitions.info)
Chicken feces		Chicken carcasses		Chicken meat		Human		Multidrug resistant		Total
16		54		21		54		278		16
16		239		320		49		16		16
49		239		1424		239		265		49
54		100		100		54		5		54
100		54		14		21		278		100
278		106		16		78		36		278
278		222		14		21		121		278
105		36		1674		1664		36		105
117		36		16		1424		36		117
49		208		21		36		36		49
34		208		320		105		36		34
16		208		320		190		36		16
36		208		1424		49		1662		36
222		16		320		34		1663		222
34		16		57		57		22		34
36		75		57		34		22		36
36		14		57		105		36		36
11		278		100		16		36		11
16		239		57		14		100		16
391		208		57		8		278		391
278		9		57		14		34		278
18		36		57		14		278		18
100		278		5		14		100		100
121		100		5		5		100		121
222		278		5		57		781		222
54		1672		100		278		269		54
36		16		100		21		100		36
117		391		34		222		100		117
555		410		287		5		100		555
36		8		287		34		287		36
100		5		287		222		287		100
36		34		14		36		781		36
1594		78		34		14		781		1594
190		78		14		36		287		190
54		100		410		54		34		54
781		287		410		21		287		781
16		78		208		54		1523		16
9		190		85		49		269		9
269		78		239		16		136		269
287		278		22		54		781		287
287		22		239		1664		287		287
1664		149		36		36		34		1664
280		21		36		278		781		280
34		36		36		105		265		34
178		18		16		16		208		178
14		198		36		53		34		14
36		22		16		100		1523		36
100		34		16		78		34		100
49		16		49		16		265		49
1669		16		1664		16		1556		1669
222		161		1664		54		100		222
78		781		36		781		208		78
36		78		239		16		208		36
100		1666		239		14		208		100
36		34		239		14		208		36
100		34		239		208		208		100
1664		9		239		16		100		1664
49		222		239		419		100		49
36		265		239		982		18		36
36		208		239		121		265		36
239		16		36		78		54		239
54		54		239		34		100		54
54		57		239		16		14		54
287		100		16		10		265		287
100		978		239		78		105		100
278		67		239		222		16		278
1424		14		100		256		278		1424
21		161		16		278		14		21
21		49		34		67		67		21
10		54		21		78		287		10
49		18		117		1668		287		49
54		100		10		16		287		54
24		524		10		34		16		24
49		34		36		78		287		49
54		1664		36		239		21		54
67		1665		10		16		781		67
1662		232		10		982		36		1662
57		18		10		78		34		57
54		14		10		639		265		54
34		49		10		222		34		34
208		265		36		190		100		208
161		121		36		9		100		161
265		265		67		16		410		265
1667		105		49		16		410		1667
1663		410		36		287		34		1663
16		49		190		67		36		16
16		36		36		121		36		16
350		105		36		16		36		350
287		16		174		16		36		287
287		34		190		16		36		287
16		161		21		54		287		16
781		1424		21		36		287		781
117		410		278		36		781		117
34		16		49		16		36		34
781		16		49		16		423		781
34		54		265		36		287		34
287		208		54		78		287		287
54		278		54		14		287		54
49		14		36		54		100		49
16		8		287		278		781		16
34		419		54		16		208		34
287		22		287		208		67		287
22		278		11		1671		16		22
22		14		11		287		287		22
34		34		11		287		287		34
1523		161		54		14		287		1523
9		36		9		21		1523		9
1666		67		36		21		287		1666
278		67		287		53		34		278
36		287		18		14		208		36
121		117		16		287				121
269		67		15		5				269
136		16		100		54				136
781		16		5		1523				781
54		54		16		287				54
117		287		287		54				117
117		161		222		54				117
287		287		5		16				287
54		36		5		100				54
14		49		287		18				14
18		16		14		34				18
34		54		287		11				34
781		54		8		9				781
49		100		966		49				49
49		287		105		34				49
22		21		265		287				22
54		1670		22		9				54
66		56		16		34				66
36		781		781		1665				36
54		2		36		54				54
8		36		9		54				8
222		22		423		54				222
265		34		36		54				265
49		121		21		54				49
208		5		16		54				208
54		5		54		54				54
57		410		1424		54				57
161		36		121		54				161
208		265		278		54				208
14		36		16		16				14
34		222		350		208				34
1523		410		67		16				1523
480		14		34		53				480
1673		34		18		287				1673
34		975		222		8				34
265		36		287		121				265
10		54		287		16				10
10		419		287		34				10
1556		54		1424		14				1556
34		34		49		18				34
10						16				10
										54
										239
										239
										100
										54
										106
										222
										36
										36
										208
										208
										208
										208
										16
										16
										75
										14
										278
										239
										208
										9
										36
										278
										100
										278
										1672
										16
										391
										410
										8
										5
										34
										78
										78
										100
										287
										78
										190
										78
										278
										22
										149
										21
										36
										18
										198
										22
										34
										16
										16
										161
										781
										78
										1666
										34
										34
										9
										222
										265
										208
										16
										54
										57
										100
										978
										67
										14
										161
										49
										54
										18
										100
										524
										34
										1664
										1665
										232
										18
										14
										49
										265
										121
										265
										105
										410
										49
										36
										105
										16
										34
										161
										1424
										410
										16
										16
										54
										208
										278
										14
										8
										419
										22
										278
										14
										34
										161
										36
										67
										67
										287
										117
										67
										16
										16
										54
										287
										161
										287
										36
										49
										16
										54
										54
										100
										287
										21
										1670
										56
										781
										2
										36
										22
										34
										121
										5
										5
										410
										36
										265
										36
										222
										410
										14
										34
										975
										36
										54
										419
										54
										34
										21
										320
										1424
										100
										14
										16
										14
										1674
										16
										21
										320
										320
										1424
										320
										57
										57
										57
										100
										57
										57
										57
										57
										5
										5
										5
										100
										100
										34
										287
										287
										287
										14
										34
										14
										410
										410
										208
										85
										239
										22
										239
										36
										36
										36
										16
										36
										16
										16
										49
										1664
										1664
										36
										239
										239
										239
										239
										239
										239
										239
										239
										36
										239
										239
										16
										239
										239
										100
										16
										34
										21
										117
										10
										10
										36
										36
										10
										10
										10
										10
										10
										36
										36
										67
										49
										36
										190
										36
										36
										174
										190
										21
										21
										278
										49
										49
										265
										54
										54
										36
										287
										54
										287
										11
										11
										11
										54
										9
										36
										287
										18
										16
										15
										100
										5
										16
										287
										222
										5
										5
										287
										14
										287
										8
										966
										105
										265
										22
										16
										781
										36
										9
										423
										36
										21
										16
										54
										1424
										121
										278
										16
										350
										67
										34
										18
										222
										287
										287
										287
										1424
										49
										54
										49
										239
										54
										21
										78
										21
										1664
										1424
										36
										105
										190
										49
										34
										57
										34
										105
										16
										14
										8
										14
										14
										14
										5
										57
										278
										21
										222
										5
										34
										222
										36
										14
										36
										54
										21
										54
										49
										16
										54
										1664
										36
										278
										105
										16
										53
										100
										78
										16
										16
										54
										781
										16
										14
										14
										208
										16
										419
										982
										121
										78
										34
										16
										10
										78
										222
										256
										278
										67
										78
										1668
										16
										34
										78
										239
										16
										982
										78
										639
										222
										190
										9
										16
										16
										287
										67
										121
										16
										16
										16
										54
										36
										36
										16
										16
										36
										78
										14
										54
										278
										16
										208
										1671
										287
										287
										14
										21
										21
										53
										14
										287
										5
										54
										1523
										287
										54
										54
										16
										100
										18
										34
										11
										9
										49
										34
										287
										9
										34
										1665
										54
										54
										54
										54
										54
										54
										54
										54
										54
										54
										16
										208
										16
										53
										287
										8
										121
										16
										34
										14
										18
										16
